# Supplementary material for: A Comprehensive Evaluation of Taxonomic Classifiers in Marine Vertebrate eDNA Studies
Source: Mol Ecol Resour. 2025 Apr 17;25(7):e14107. doi: 10.1111/1755-0998.14107 (PMC12415807; doi:10.1111/1755-0998.14107)
Supplement: Supplementary file 2 — Data S2. [file MEN-25-e14107-s002.xlsx]

## Sheet: Table S1
Table S1: List of Australian species and families used to curate the reference database. Taxonomy follows NCBI Taxonomy.
Class	Order	Family	Species
Actinopteri	Acanthuriformes	Acanthuridae	Acanthurus achilles
Actinopteri	Acanthuriformes	Acanthuridae	Acanthurus albimento
Actinopteri	Acanthuriformes	Acanthuridae	Acanthurus auranticavus
Actinopteri	Acanthuriformes	Acanthuridae	Acanthurus bahianus
Actinopteri	Acanthuriformes	Acanthuridae	Acanthurus bariene
Actinopteri	Acanthuriformes	Acanthuridae	Acanthurus blochii
Actinopteri	Acanthuriformes	Acanthuridae	Acanthurus chirurgus
Actinopteri	Acanthuriformes	Acanthuridae	Acanthurus coeruleus
Actinopteri	Acanthuriformes	Acanthuridae	Acanthurus dussumieri
Actinopteri	Acanthuriformes	Acanthuridae	Acanthurus gahhm
Actinopteri	Acanthuriformes	Acanthuridae	Acanthurus guttatus
Actinopteri	Acanthuriformes	Acanthuridae	Acanthurus japonicus
Actinopteri	Acanthuriformes	Acanthuridae	Acanthurus leucocheilus
Actinopteri	Acanthuriformes	Acanthuridae	Acanthurus leucopareius
Actinopteri	Acanthuriformes	Acanthuridae	Acanthurus leucosternon
Actinopteri	Acanthuriformes	Acanthuridae	Acanthurus lineatus
Actinopteri	Acanthuriformes	Acanthuridae	Acanthurus maculiceps
Actinopteri	Acanthuriformes	Acanthuridae	Acanthurus mata
Actinopteri	Acanthuriformes	Acanthuridae	Acanthurus monroviae
Actinopteri	Acanthuriformes	Acanthuridae	Acanthurus nigricans
Actinopteri	Acanthuriformes	Acanthuridae	Acanthurus nigricauda
Actinopteri	Acanthuriformes	Acanthuridae	Acanthurus nigrofuscus
Actinopteri	Acanthuriformes	Acanthuridae	Acanthurus nigroris
Actinopteri	Acanthuriformes	Acanthuridae	Acanthurus nigros
Actinopteri	Acanthuriformes	Acanthuridae	Acanthurus nubilus
Actinopteri	Acanthuriformes	Acanthuridae	Acanthurus olivaceus
Actinopteri	Acanthuriformes	Acanthuridae	Acanthurus polyzona
Actinopteri	Acanthuriformes	Acanthuridae	Acanthurus pyroferus
Actinopteri	Acanthuriformes	Acanthuridae	Acanthurus reversus
Actinopteri	Acanthuriformes	Acanthuridae	Acanthurus sohal
Actinopteri	Acanthuriformes	Acanthuridae	Acanthurus tennentii
Actinopteri	Acanthuriformes	Acanthuridae	Acanthurus thompsoni
Actinopteri	Acanthuriformes	Acanthuridae	Acanthurus tractus
Actinopteri	Acanthuriformes	Acanthuridae	Acanthurus triostegus
Actinopteri	Acanthuriformes	Acanthuridae	Acanthurus tristis
Actinopteri	Acanthuriformes	Acanthuridae	Acanthurus xanthopterus
Actinopteri	Acanthuriformes	Acanthuridae	Ctenochaetus binotatus
Actinopteri	Acanthuriformes	Acanthuridae	Ctenochaetus cyanocheilus
Actinopteri	Acanthuriformes	Acanthuridae	Ctenochaetus flavicauda
Actinopteri	Acanthuriformes	Acanthuridae	Ctenochaetus hawaiiensis
Actinopteri	Acanthuriformes	Acanthuridae	Ctenochaetus striatus
Actinopteri	Acanthuriformes	Acanthuridae	Ctenochaetus strigosus
Actinopteri	Acanthuriformes	Acanthuridae	Ctenochaetus tominiensis
Actinopteri	Acanthuriformes	Acanthuridae	Ctenochaetus truncatus
Actinopteri	Acanthuriformes	Acanthuridae	Naso annulatus
Actinopteri	Acanthuriformes	Acanthuridae	Naso brachycentron
Actinopteri	Acanthuriformes	Acanthuridae	Naso brevirostris
Actinopteri	Acanthuriformes	Acanthuridae	Naso caeruleacauda
Actinopteri	Acanthuriformes	Acanthuridae	Naso caesius
Actinopteri	Acanthuriformes	Acanthuridae	Naso elegans
Actinopteri	Acanthuriformes	Acanthuridae	Naso fageni
Actinopteri	Acanthuriformes	Acanthuridae	Naso hexacanthus
Actinopteri	Acanthuriformes	Acanthuridae	Naso lituratus
Actinopteri	Acanthuriformes	Acanthuridae	Naso lopezi
Actinopteri	Acanthuriformes	Acanthuridae	Naso maculatus
Actinopteri	Acanthuriformes	Acanthuridae	Naso mcdadei
Actinopteri	Acanthuriformes	Acanthuridae	Naso minor
Actinopteri	Acanthuriformes	Acanthuridae	Naso reticulatus
Actinopteri	Acanthuriformes	Acanthuridae	Naso tergus
Actinopteri	Acanthuriformes	Acanthuridae	Naso thynnoides
Actinopteri	Acanthuriformes	Acanthuridae	Naso tonganus
Actinopteri	Acanthuriformes	Acanthuridae	Naso tuberosus
Actinopteri	Acanthuriformes	Acanthuridae	Naso unicornis
Actinopteri	Acanthuriformes	Acanthuridae	Naso vlamingii
Actinopteri	Acanthuriformes	Acanthuridae	Paracanthurus hepatus
Actinopteri	Acanthuriformes	Acanthuridae	Prionurus biafraensis
Actinopteri	Acanthuriformes	Acanthuridae	Prionurus chrysurus
Actinopteri	Acanthuriformes	Acanthuridae	Prionurus laticlavius
Actinopteri	Acanthuriformes	Acanthuridae	Prionurus maculatus
Actinopteri	Acanthuriformes	Acanthuridae	Prionurus microlepidotus
Actinopteri	Acanthuriformes	Acanthuridae	Prionurus punctatus
Actinopteri	Acanthuriformes	Acanthuridae	Prionurus scalprum
Actinopteri	Acanthuriformes	Acanthuridae	Zebrasoma desjardinii
Actinopteri	Acanthuriformes	Acanthuridae	Zebrasoma flavescens
Actinopteri	Acanthuriformes	Acanthuridae	Zebrasoma gemmatum
Actinopteri	Acanthuriformes	Acanthuridae	Zebrasoma rostratum
Actinopteri	Acanthuriformes	Acanthuridae	Zebrasoma scopas
Actinopteri	Acanthuriformes	Acanthuridae	Zebrasoma velifer
Actinopteri	Acanthuriformes	Acanthuridae	Zebrasoma xanthurum
Actinopteri	Acanthuriformes	Zanclidae	Zanclus cornutus
Actinopteri	Acropomatiformes	Acropomatidae	Acropoma argentistigma
Actinopteri	Acropomatiformes	Acropomatidae	Acropoma boholensis
Actinopteri	Acropomatiformes	Acropomatidae	Acropoma hanedai
Actinopteri	Acropomatiformes	Acropomatidae	Acropoma japonicum
Actinopteri	Acropomatiformes	Acropomatidae	Acropoma lacrima
Actinopteri	Acropomatiformes	Acropomatidae	Acropoma lecorneti
Actinopteri	Acropomatiformes	Acropomatidae	Acropoma leobergi
Actinopteri	Acropomatiformes	Acropomatidae	Doederleinia berycoides
Actinopteri	Acropomatiformes	Acropomatidae	Parascombrops analis
Actinopteri	Acropomatiformes	Acropomatidae	Parascombrops mochizukii
Actinopteri	Acropomatiformes	Acropomatidae	Parascombrops nakayamai
Actinopteri	Acropomatiformes	Acropomatidae	Parascombrops philippinensis
Actinopteri	Acropomatiformes	Acropomatidae	Parascombrops serratospinosus
Actinopteri	Acropomatiformes	Acropomatidae	Parascombrops spinosus
Actinopteri	Acropomatiformes	Acropomatidae	Synagrops bellus
Actinopteri	Acropomatiformes	Acropomatidae	Synagrops japonicus
Actinopteri	Acropomatiformes	Acropomatidae	Synagrops philippinensis
Actinopteri	Acropomatiformes	Acropomatidae	Synagrops serratospinosus
Actinopteri	Acropomatiformes	Acropomatidae	Verilus cynodon
Actinopteri	Acropomatiformes	Banjosidae	Banjos banjos
Actinopteri	Acropomatiformes	Bathyclupeidae	Bathyclupea argentea
Actinopteri	Acropomatiformes	Bathyclupeidae	Bathyclupea hoskynii
Actinopteri	Acropomatiformes	Bathyclupeidae	Bathyclupea megaceps
Actinopteri	Acropomatiformes	Bathyclupeidae	Neobathyclupea argentea
Actinopteri	Acropomatiformes	Champsodontidae	Champsodon atridorsalis
Actinopteri	Acropomatiformes	Champsodontidae	Champsodon capensis
Actinopteri	Acropomatiformes	Champsodontidae	Champsodon longipinnis
Actinopteri	Acropomatiformes	Champsodontidae	Champsodon nudivittis
Actinopteri	Acropomatiformes	Champsodontidae	Champsodon pantolepis
Actinopteri	Acropomatiformes	Champsodontidae	Champsodon snyderi
Actinopteri	Acropomatiformes	Champsodontidae	Champsodon vorax
Actinopteri	Acropomatiformes	Creediidae	Chalixodytes chameleontoculis
Actinopteri	Acropomatiformes	Creediidae	Chalixodytes tauensis
Actinopteri	Acropomatiformes	Creediidae	Crystallodytes enderburyensis
Actinopteri	Acropomatiformes	Creediidae	Limnichthys fasciatus
Actinopteri	Acropomatiformes	Creediidae	Limnichthys nitidus
Actinopteri	Acropomatiformes	Creediidae	Myopsaron nelsoni
Actinopteri	Acropomatiformes	Creediidae	Tewara cranwellae
Actinopteri	Acropomatiformes	Dinolestidae	Dinolestes lewini
Actinopteri	Acropomatiformes	Epigonidae	Epigonus angustifrons
Actinopteri	Acropomatiformes	Epigonidae	Epigonus atherinoides
Actinopteri	Acropomatiformes	Epigonidae	Epigonus constanciae
Actinopteri	Acropomatiformes	Epigonidae	Epigonus denticulatus
Actinopteri	Acropomatiformes	Epigonidae	Epigonus draco
Actinopteri	Acropomatiformes	Epigonidae	Epigonus indicus
Actinopteri	Acropomatiformes	Epigonidae	Epigonus lenimen
Actinopteri	Acropomatiformes	Epigonidae	Epigonus macrops
Actinopteri	Acropomatiformes	Epigonidae	Epigonus pandionis
Actinopteri	Acropomatiformes	Epigonidae	Epigonus pectinifer
Actinopteri	Acropomatiformes	Epigonidae	Epigonus robustus
Actinopteri	Acropomatiformes	Epigonidae	Epigonus telescopus
Actinopteri	Acropomatiformes	Epigonidae	Rosenblattia robusta
Actinopteri	Acropomatiformes	Epigonidae	Sphyraenops bairdianus
Actinopteri	Acropomatiformes	Glaucosomatidae	Glaucosoma buergeri
Actinopteri	Acropomatiformes	Glaucosomatidae	Glaucosoma hebraicum
Actinopteri	Acropomatiformes	Glaucosomatidae	Glaucosoma magnificum
Actinopteri	Acropomatiformes	Glaucosomatidae	Glaucosoma scapulare
Actinopteri	Acropomatiformes	Howellidae	Bathysphyraenops simplex
Actinopteri	Acropomatiformes	Howellidae	Howella atlantica
Actinopteri	Acropomatiformes	Howellidae	Howella brodiei
Actinopteri	Acropomatiformes	Howellidae	Howella parini
Actinopteri	Acropomatiformes	Howellidae	Howella sherborni
Actinopteri	Acropomatiformes	Howellidae	Howella zina
Actinopteri	Acropomatiformes	Leptoscopidae	Crapatalus angusticeps
Actinopteri	Acropomatiformes	Leptoscopidae	Lesueurina platycephala
Actinopteri	Acropomatiformes	Ostracoberycidae	Ostracoberyx dorygenys
Actinopteri	Acropomatiformes	Pempheridae	Parapriacanthus elongatus
Actinopteri	Acropomatiformes	Pempheridae	Parapriacanthus ransonneti
Actinopteri	Acropomatiformes	Pempheridae	Pempheris adusta
Actinopteri	Acropomatiformes	Pempheridae	Pempheris connelli
Actinopteri	Acropomatiformes	Pempheridae	Pempheris eatoni
Actinopteri	Acropomatiformes	Pempheridae	Pempheris flavicycla
Actinopteri	Acropomatiformes	Pempheridae	Pempheris ibo
Actinopteri	Acropomatiformes	Pempheridae	Pempheris japonica
Actinopteri	Acropomatiformes	Pempheridae	Pempheris malabarica
Actinopteri	Acropomatiformes	Pempheridae	Pempheris mangula
Actinopteri	Acropomatiformes	Pempheridae	Pempheris molucca
Actinopteri	Acropomatiformes	Pempheridae	Pempheris multiradiata
Actinopteri	Acropomatiformes	Pempheridae	Pempheris nyctereutes
Actinopteri	Acropomatiformes	Pempheridae	Pempheris oualensis
Actinopteri	Acropomatiformes	Pempheridae	Pempheris poeyi
Actinopteri	Acropomatiformes	Pempheridae	Pempheris rapa
Actinopteri	Acropomatiformes	Pempheridae	Pempheris rhomboidea
Actinopteri	Acropomatiformes	Pempheridae	Pempheris russellii
Actinopteri	Acropomatiformes	Pempheridae	Pempheris schomburgkii
Actinopteri	Acropomatiformes	Pempheridae	Pempheris schwenkii
Actinopteri	Acropomatiformes	Pempheridae	Pempheris tominagai
Actinopteri	Acropomatiformes	Pempheridae	Pempheris vanicolensis
Actinopteri	Acropomatiformes	Pempheridae	Pempheris xanthoptera
Actinopteri	Acropomatiformes	Pentacerotidae	Evistias acutirostris
Actinopteri	Acropomatiformes	Pentacerotidae	Histiopterus typus
Actinopteri	Acropomatiformes	Pentacerotidae	Parazanclistius hutchinsi
Actinopteri	Acropomatiformes	Pentacerotidae	Paristiopterus gallipavo
Actinopteri	Acropomatiformes	Pentacerotidae	Paristiopterus labiosus
Actinopteri	Acropomatiformes	Pentacerotidae	Pentaceropsis recurvirostris
Actinopteri	Acropomatiformes	Pentacerotidae	Pentaceros capensis
Actinopteri	Acropomatiformes	Pentacerotidae	Pentaceros decacanthus
Actinopteri	Acropomatiformes	Pentacerotidae	Pentaceros japonicus
Actinopteri	Acropomatiformes	Pentacerotidae	Pentaceros wheeleri
Actinopteri	Acropomatiformes	Pentacerotidae	Pseudopentaceros pectoralis
Actinopteri	Acropomatiformes	Pentacerotidae	Pseudopentaceros richardsoni
Actinopteri	Acropomatiformes	Pentacerotidae	Zanclistius elevatus
Actinopteri	Acropomatiformes	Polyprionidae	Polyprion americanus
Actinopteri	Acropomatiformes	Polyprionidae	Polyprion oxygeneios
Actinopteri	Acropomatiformes	Polyprionidae	Stereolepis doederleini
Actinopteri	Acropomatiformes	Polyprionidae	Stereolepis gigas
Actinopteri	Acropomatiformes	Symphysanodontidae	Symphysanodon berryi
Actinopteri	Acropomatiformes	Symphysanodontidae	Symphysanodon katayamai
Actinopteri	Acropomatiformes	Symphysanodontidae	Symphysanodon maunaloae
Actinopteri	Acropomatiformes	Symphysanodontidae	Symphysanodon typus
Actinopteri	Acropomatiformes	Symphysanodontidae	Symphysanodon xanthopterygion
Actinopteri	Albuliformes	Albulidae	Albula argentea
Actinopteri	Albuliformes	Albulidae	Albula esuncula
Actinopteri	Albuliformes	Albulidae	Albula glossodonta
Actinopteri	Albuliformes	Albulidae	Albula goreensis
Actinopteri	Albuliformes	Albulidae	Albula koreana
Actinopteri	Albuliformes	Albulidae	Albula pacifica
Actinopteri	Albuliformes	Albulidae	Albula virgata
Actinopteri	Albuliformes	Albulidae	Albula vulpes
Actinopteri	Albuliformes	Albulidae	Pterothrissus gissu
Actinopteri	Alepocephaliformes	Alepocephalidae	Alepocephalus agassizii
Actinopteri	Alepocephaliformes	Alepocephalidae	Alepocephalus antipodianus
Actinopteri	Alepocephaliformes	Alepocephalidae	Alepocephalus australis
Actinopteri	Alepocephaliformes	Alepocephalidae	Alepocephalus bairdii
Actinopteri	Alepocephaliformes	Alepocephalidae	Alepocephalus bicolor
Actinopteri	Alepocephaliformes	Alepocephalidae	Alepocephalus longiceps
Actinopteri	Alepocephaliformes	Alepocephalidae	Alepocephalus productus
Actinopteri	Alepocephaliformes	Alepocephalidae	Alepocephalus rostratus
Actinopteri	Alepocephaliformes	Alepocephalidae	Alepocephalus tenebrosus
Actinopteri	Alepocephaliformes	Alepocephalidae	Alepocephalus triangularis
Actinopteri	Alepocephaliformes	Alepocephalidae	Alepocephalus umbriceps
Actinopteri	Alepocephaliformes	Alepocephalidae	Bajacalifornia burragei
Actinopteri	Alepocephaliformes	Alepocephalidae	Bajacalifornia megalops
Actinopteri	Alepocephaliformes	Alepocephalidae	Bathylaco nigricans
Actinopteri	Alepocephaliformes	Alepocephalidae	Bathyprion danae
Actinopteri	Alepocephaliformes	Alepocephalidae	Bathytroctes breviceps
Actinopteri	Alepocephaliformes	Alepocephalidae	Bathytroctes macrolepis
Actinopteri	Alepocephaliformes	Alepocephalidae	Bathytroctes michaelsarsi
Actinopteri	Alepocephaliformes	Alepocephalidae	Bathytroctes microlepis
Actinopteri	Alepocephaliformes	Alepocephalidae	Conocara kreffti
Actinopteri	Alepocephaliformes	Alepocephalidae	Conocara macropterum
Actinopteri	Alepocephaliformes	Alepocephalidae	Conocara murrayi
Actinopteri	Alepocephaliformes	Alepocephalidae	Conocara nigrum
Actinopteri	Alepocephaliformes	Alepocephalidae	Conocara salmoneum
Actinopteri	Alepocephaliformes	Alepocephalidae	Einara edentula
Actinopteri	Alepocephaliformes	Alepocephalidae	Herwigia kreffti
Actinopteri	Alepocephaliformes	Alepocephalidae	Leptoderma lubricum
Actinopteri	Alepocephaliformes	Alepocephalidae	Leptoderma macrophthalmum
Actinopteri	Alepocephaliformes	Alepocephalidae	Leptoderma retropinna
Actinopteri	Alepocephaliformes	Alepocephalidae	Narcetes erimelas
Actinopteri	Alepocephaliformes	Alepocephalidae	Narcetes shonanmaruae
Actinopteri	Alepocephaliformes	Alepocephalidae	Narcetes stomias
Actinopteri	Alepocephaliformes	Alepocephalidae	Photostylus pycnopterus
Actinopteri	Alepocephaliformes	Alepocephalidae	Rinoctes nasutus
Actinopteri	Alepocephaliformes	Alepocephalidae	Rouleina attrita
Actinopteri	Alepocephaliformes	Alepocephalidae	Rouleina guentheri
Actinopteri	Alepocephaliformes	Alepocephalidae	Rouleina maderensis
Actinopteri	Alepocephaliformes	Alepocephalidae	Talismania antillarum
Actinopteri	Alepocephaliformes	Alepocephalidae	Talismania bifurcata
Actinopteri	Alepocephaliformes	Alepocephalidae	Talismania filamentosa
Actinopteri	Alepocephaliformes	Alepocephalidae	Talismania homoptera
Actinopteri	Alepocephaliformes	Alepocephalidae	Talismania longifilis
Actinopteri	Alepocephaliformes	Alepocephalidae	Xenodermichthys copei
Actinopteri	Alepocephaliformes	Alepocephalidae	Xenodermichthys nodulosus
Actinopteri	Alepocephaliformes	Platytroctidae	Barbantus curvifrons
Actinopteri	Alepocephaliformes	Platytroctidae	Holtbyrnia anomala
Actinopteri	Alepocephaliformes	Platytroctidae	Holtbyrnia innesi
Actinopteri	Alepocephaliformes	Platytroctidae	Holtbyrnia laticauda
Actinopteri	Alepocephaliformes	Platytroctidae	Holtbyrnia latifrons
Actinopteri	Alepocephaliformes	Platytroctidae	Holtbyrnia macrops
Actinopteri	Alepocephaliformes	Platytroctidae	Maulisia argipalla
Actinopteri	Alepocephaliformes	Platytroctidae	Maulisia mauli
Actinopteri	Alepocephaliformes	Platytroctidae	Maulisia microlepis
Actinopteri	Alepocephaliformes	Platytroctidae	Mentodus facilis
Actinopteri	Alepocephaliformes	Platytroctidae	Mirorictus taningi
Actinopteri	Alepocephaliformes	Platytroctidae	Normichthys operosus
Actinopteri	Alepocephaliformes	Platytroctidae	Normichthys yahganorum
Actinopteri	Alepocephaliformes	Platytroctidae	Persparsia kopua
Actinopteri	Alepocephaliformes	Platytroctidae	Platytroctes apus
Actinopteri	Alepocephaliformes	Platytroctidae	Sagamichthys abei
Actinopteri	Alepocephaliformes	Platytroctidae	Sagamichthys schnakenbecki
Actinopteri	Alepocephaliformes	Platytroctidae	Searsia koefoedi
Actinopteri		Ambassidae	Ambassis agassizii
Actinopteri		Ambassidae	Ambassis agrammus
Actinopteri		Ambassidae	Ambassis ambassis
Actinopteri		Ambassidae	Ambassis buruensis
Actinopteri		Ambassidae	Ambassis commersoni
Actinopteri		Ambassidae	Ambassis dussumieri
Actinopteri		Ambassidae	Ambassis gymnocephalus
Actinopteri		Ambassidae	Ambassis interrupta
Actinopteri		Ambassidae	Ambassis jacksoniensis
Actinopteri		Ambassidae	Ambassis kopsii
Actinopteri		Ambassidae	Ambassis macleayi
Actinopteri		Ambassidae	Ambassis macracanthus
Actinopteri		Ambassidae	Ambassis marianus
Actinopteri		Ambassidae	Ambassis miops
Actinopteri		Ambassidae	Ambassis muelleri
Actinopteri		Ambassidae	Ambassis nalua
Actinopteri		Ambassidae	Ambassis natalensis
Actinopteri		Ambassidae	Ambassis productus
Actinopteri		Ambassidae	Ambassis urotaenia
Actinopteri		Ambassidae	Ambassis vachellii
Actinopteri		Ambassidae	Chanda nama
Actinopteri		Ambassidae	Gymnochanda filamentosa
Actinopteri		Ambassidae	Parambassis bistigmata
Actinopteri		Ambassidae	Parambassis dayi
Actinopteri		Ambassidae	Parambassis gulliveri
Actinopteri		Ambassidae	Parambassis lala
Actinopteri		Ambassidae	Parambassis ranga
Actinopteri		Ambassidae	Parambassis siamensis
Actinopteri		Ambassidae	Parambassis thomassi
Actinopteri		Ambassidae	Parambassis vollmeri
Actinopteri		Ambassidae	Parambassis waikhomi
Actinopteri		Ambassidae	Parambassis wolffii
Actinopteri		Ambassidae	Pseudambassis baculis
Actinopteri	Anguilliformes	Anguillidae	Anguilla anguilla
Actinopteri	Anguilliformes	Anguillidae	Anguilla australis
Actinopteri	Anguilliformes	Anguillidae	Anguilla bengalensis
Actinopteri	Anguilliformes	Anguillidae	Anguilla bicolor
Actinopteri	Anguilliformes	Anguillidae	Anguilla celebesensis
Actinopteri	Anguilliformes	Anguillidae	Anguilla dieffenbachii
Actinopteri	Anguilliformes	Anguillidae	Anguilla interioris
Actinopteri	Anguilliformes	Anguillidae	Anguilla japonica
Actinopteri	Anguilliformes	Anguillidae	Anguilla luzonensis
Actinopteri	Anguilliformes	Anguillidae	Anguilla malgumora
Actinopteri	Anguilliformes	Anguillidae	Anguilla marmorata
Actinopteri	Anguilliformes	Anguillidae	Anguilla megastoma
Actinopteri	Anguilliformes	Anguillidae	Anguilla mossambica
Actinopteri	Anguilliformes	Anguillidae	Anguilla nebulosa
Actinopteri	Anguilliformes	Anguillidae	Anguilla obscura
Actinopteri	Anguilliformes	Anguillidae	Anguilla reinhardtii
Actinopteri	Anguilliformes	Anguillidae	Anguilla rostrata
Actinopteri	Anguilliformes	Chlopsidae	Boehlkenchelys longidentata
Actinopteri	Anguilliformes	Chlopsidae	Chilorhinus platyrhynchus
Actinopteri	Anguilliformes	Chlopsidae	Chilorhinus suensonii
Actinopteri	Anguilliformes	Chlopsidae	Chlopsis bicolor
Actinopteri	Anguilliformes	Chlopsidae	Chlopsis dentatus
Actinopteri	Anguilliformes	Chlopsidae	Kaupichthys atronasus
Actinopteri	Anguilliformes	Chlopsidae	Kaupichthys diodontus
Actinopteri	Anguilliformes	Chlopsidae	Kaupichthys hyoproroides
Actinopteri	Anguilliformes	Chlopsidae	Kaupichthys nuchalis
Actinopteri	Anguilliformes	Chlopsidae	Robinsia catherinae
Actinopteri	Anguilliformes	Chlopsidae	Xenoconger fryeri
Actinopteri	Anguilliformes	Colocongridae	Coloconger cadenati
Actinopteri	Anguilliformes	Colocongridae	Coloconger raniceps
Actinopteri	Anguilliformes	Congridae	Acromycter nezumi
Actinopteri	Anguilliformes	Congridae	Acromycter perturbator
Actinopteri	Anguilliformes	Congridae	Ariosoma anago
Actinopteri	Anguilliformes	Congridae	Ariosoma anale
Actinopteri	Anguilliformes	Congridae	Ariosoma balearicum
Actinopteri	Anguilliformes	Congridae	Ariosoma bowersi
Actinopteri	Anguilliformes	Congridae	Ariosoma dolichopterum
Actinopteri	Anguilliformes	Congridae	Ariosoma fasciatum
Actinopteri	Anguilliformes	Congridae	Ariosoma gilberti
Actinopteri	Anguilliformes	Congridae	Ariosoma indicum
Actinopteri	Anguilliformes	Congridae	Ariosoma kapala
Actinopteri	Anguilliformes	Congridae	Ariosoma major
Actinopteri	Anguilliformes	Congridae	Ariosoma majus
Actinopteri	Anguilliformes	Congridae	Ariosoma maurostigma
Actinopteri	Anguilliformes	Congridae	Ariosoma meeki
Actinopteri	Anguilliformes	Congridae	Ariosoma megalops
Actinopteri	Anguilliformes	Congridae	Ariosoma prorigerum
Actinopteri	Anguilliformes	Congridae	Ariosoma scheelei
Actinopteri	Anguilliformes	Congridae	Ariosoma selenops
Actinopteri	Anguilliformes	Congridae	Ariosoma shiroanago
Actinopteri	Anguilliformes	Congridae	Bassanago bulbiceps
Actinopteri	Anguilliformes	Congridae	Bassanago hirsutus
Actinopteri	Anguilliformes	Congridae	Bathycongrus bleekeri
Actinopteri	Anguilliformes	Congridae	Bathycongrus dubius
Actinopteri	Anguilliformes	Congridae	Bathycongrus retrotinctus
Actinopteri	Anguilliformes	Congridae	Bathycongrus thysanochilus
Actinopteri	Anguilliformes	Congridae	Bathycongrus wallacei
Actinopteri	Anguilliformes	Congridae	Bathymyrus simus
Actinopteri	Anguilliformes	Congridae	Bathyuroconger parvibranchialis
Actinopteri	Anguilliformes	Congridae	Bathyuroconger vicinus
Actinopteri	Anguilliformes	Congridae	Chiloconger philippinensis
Actinopteri	Anguilliformes	Congridae	Conger cinereus
Actinopteri	Anguilliformes	Congridae	Conger conger
Actinopteri	Anguilliformes	Congridae	Conger erebennus
Actinopteri	Anguilliformes	Congridae	Conger esculentus
Actinopteri	Anguilliformes	Congridae	Conger japonicus
Actinopteri	Anguilliformes	Congridae	Conger macrocephalus
Actinopteri	Anguilliformes	Congridae	Conger myriaster
Actinopteri	Anguilliformes	Congridae	Conger oceanicus
Actinopteri	Anguilliformes	Congridae	Conger triporiceps
Actinopteri	Anguilliformes	Congridae	Conger verreauxi
Actinopteri	Anguilliformes	Congridae	Conger wilsoni
Actinopteri	Anguilliformes	Congridae	Congriscus maldivensis
Actinopteri	Anguilliformes	Congridae	Congriscus megastomus
Actinopteri	Anguilliformes	Congridae	Gnathophis bathytopos
Actinopteri	Anguilliformes	Congridae	Gnathophis capensis
Actinopteri	Anguilliformes	Congridae	Gnathophis cinctus
Actinopteri	Anguilliformes	Congridae	Gnathophis ginanago
Actinopteri	Anguilliformes	Congridae	Gnathophis grahami
Actinopteri	Anguilliformes	Congridae	Gnathophis heterognathos
Actinopteri	Anguilliformes	Congridae	Gnathophis longicauda
Actinopteri	Anguilliformes	Congridae	Gnathophis musteliceps
Actinopteri	Anguilliformes	Congridae	Gnathophis nystromi
Actinopteri	Anguilliformes	Congridae	Gnathophis umbrellabius
Actinopteri	Anguilliformes	Congridae	Gorgasia galzini
Actinopteri	Anguilliformes	Congridae	Gorgasia taiwanensis
Actinopteri	Anguilliformes	Congridae	Heteroconger hassi
Actinopteri	Anguilliformes	Congridae	Heteroconger lentiginosus
Actinopteri	Anguilliformes	Congridae	Heteroconger longissimus
Actinopteri	Anguilliformes	Congridae	Heteroconger luteolus
Actinopteri	Anguilliformes	Congridae	Heteroconger polyzona
Actinopteri	Anguilliformes	Congridae	Macrocephenchelys brachialis
Actinopteri	Anguilliformes	Congridae	Macrocephenchelys brevirostris
Actinopteri	Anguilliformes	Congridae	Macrocephenchelys nigriventris
Actinopteri	Anguilliformes	Congridae	Macrocephenchelys soela
Actinopteri	Anguilliformes	Congridae	Parabathymyrus brachyrhynchus
Actinopteri	Anguilliformes	Congridae	Parabathymyrus macrophthalmus
Actinopteri	Anguilliformes	Congridae	Parabathymyrus oregoni
Actinopteri	Anguilliformes	Congridae	Paraconger caudilimbatus
Actinopteri	Anguilliformes	Congridae	Paraconger macrops
Actinopteri	Anguilliformes	Congridae	Paraconger notialis
Actinopteri	Anguilliformes	Congridae	Pseudophichthys splendens
Actinopteri	Anguilliformes	Congridae	Pseudoxenomystax albescens
Actinopteri	Anguilliformes	Congridae	Rhynchoconger ectenurus
Actinopteri	Anguilliformes	Congridae	Rhynchoconger flavus
Actinopteri	Anguilliformes	Congridae	Rhynchoconger gracilior
Actinopteri	Anguilliformes	Congridae	Uroconger lepturus
Actinopteri	Anguilliformes	Congridae	Uroconger syringinus
Actinopteri	Anguilliformes	Congridae	Xenomystax atrarius
Actinopteri	Anguilliformes	Congridae	Xenomystax congroides
Actinopteri	Anguilliformes	Cyematidae	Cyema atrum
Actinopteri	Anguilliformes	Cyematidae	Neocyema erythrosoma
Actinopteri	Anguilliformes	Derichthyidae	Derichthys serpentinus
Actinopteri	Anguilliformes	Derichthyidae	Nessorhamphus danae
Actinopteri	Anguilliformes	Derichthyidae	Nessorhamphus ingolfianus
Actinopteri	Anguilliformes	Eurypharyngidae	Eurypharynx pelecanoides
Actinopteri	Anguilliformes	Moringuidae	Moringua edwardsi
Actinopteri	Anguilliformes	Moringuidae	Moringua javanica
Actinopteri	Anguilliformes	Moringuidae	Moringua macrocephalus
Actinopteri	Anguilliformes	Moringuidae	Moringua microchir
Actinopteri	Anguilliformes	Moringuidae	Neoconger mucronatus
Actinopteri	Anguilliformes	Muraenesocidae	Congresox talabon
Actinopteri	Anguilliformes	Muraenesocidae	Congresox talabonoides
Actinopteri	Anguilliformes	Muraenesocidae	Cynoponticus ferox
Actinopteri	Anguilliformes	Muraenesocidae	Gavialiceps taeniola
Actinopteri	Anguilliformes	Muraenesocidae	Gavialiceps taiwanensis
Actinopteri	Anguilliformes	Muraenesocidae	Muraenesox bagio
Actinopteri	Anguilliformes	Muraenesocidae	Muraenesox cinereus
Actinopteri	Anguilliformes	Muraenesocidae	Oxyconger leptognathus
Actinopteri	Anguilliformes	Muraenesocidae	Sauromuraenesox vorax
Actinopteri	Anguilliformes	Muraenidae	Anarchias seychellensis
Actinopteri	Anguilliformes	Muraenidae	Anarchias similis
Actinopteri	Anguilliformes	Muraenidae	Channomuraena vittata
Actinopteri	Anguilliformes	Muraenidae	Diaphenchelys dalmatian
Actinopteri	Anguilliformes	Muraenidae	Diaphenchelys laimospila
Actinopteri	Anguilliformes	Muraenidae	Echidna catenata
Actinopteri	Anguilliformes	Muraenidae	Echidna delicatula
Actinopteri	Anguilliformes	Muraenidae	Echidna leucotaenia
Actinopteri	Anguilliformes	Muraenidae	Echidna nebulosa
Actinopteri	Anguilliformes	Muraenidae	Echidna polyzona
Actinopteri	Anguilliformes	Muraenidae	Echidna unicolor
Actinopteri	Anguilliformes	Muraenidae	Echidna xanthospilos
Actinopteri	Anguilliformes	Muraenidae	Enchelycore anatina
Actinopteri	Anguilliformes	Muraenidae	Enchelycore bayeri
Actinopteri	Anguilliformes	Muraenidae	Enchelycore carychroa
Actinopteri	Anguilliformes	Muraenidae	Enchelycore kamara
Actinopteri	Anguilliformes	Muraenidae	Enchelycore lichenosa
Actinopteri	Anguilliformes	Muraenidae	Enchelycore nigricans
Actinopteri	Anguilliformes	Muraenidae	Enchelycore pardalis
Actinopteri	Anguilliformes	Muraenidae	Enchelycore ramosa
Actinopteri	Anguilliformes	Muraenidae	Enchelycore schismatorhynchus
Actinopteri	Anguilliformes	Muraenidae	Enchelynassa canina
Actinopteri	Anguilliformes	Muraenidae	Gymnomuraena zebra
Actinopteri	Anguilliformes	Muraenidae	Gymnothorax albimarginatus
Actinopteri	Anguilliformes	Muraenidae	Gymnothorax angusticauda
Actinopteri	Anguilliformes	Muraenidae	Gymnothorax australicola
Actinopteri	Anguilliformes	Muraenidae	Gymnothorax bacalladoi
Actinopteri	Anguilliformes	Muraenidae	Gymnothorax berndti
Actinopteri	Anguilliformes	Muraenidae	Gymnothorax breedeni
Actinopteri	Anguilliformes	Muraenidae	Gymnothorax buroensis
Actinopteri	Anguilliformes	Muraenidae	Gymnothorax castaneus
Actinopteri	Anguilliformes	Muraenidae	Gymnothorax castlei
Actinopteri	Anguilliformes	Muraenidae	Gymnothorax chilospilus
Actinopteri	Anguilliformes	Muraenidae	Gymnothorax chlorostigma
Actinopteri	Anguilliformes	Muraenidae	Gymnothorax cinerascens
Actinopteri	Anguilliformes	Muraenidae	Gymnothorax elegans
Actinopteri	Anguilliformes	Muraenidae	Gymnothorax emmae
Actinopteri	Anguilliformes	Muraenidae	Gymnothorax enigmaticus
Actinopteri	Anguilliformes	Muraenidae	Gymnothorax equatorialis
Actinopteri	Anguilliformes	Muraenidae	Gymnothorax eurostus
Actinopteri	Anguilliformes	Muraenidae	Gymnothorax favagineus
Actinopteri	Anguilliformes	Muraenidae	Gymnothorax fimbriatus
Actinopteri	Anguilliformes	Muraenidae	Gymnothorax flavimarginatus
Actinopteri	Anguilliformes	Muraenidae	Gymnothorax formosus
Actinopteri	Anguilliformes	Muraenidae	Gymnothorax funebris
Actinopteri	Anguilliformes	Muraenidae	Gymnothorax fuscomaculatus
Actinopteri	Anguilliformes	Muraenidae	Gymnothorax gracilicauda
Actinopteri	Anguilliformes	Muraenidae	Gymnothorax griseus
Actinopteri	Anguilliformes	Muraenidae	Gymnothorax hepaticus
Actinopteri	Anguilliformes	Muraenidae	Gymnothorax intesi
Actinopteri	Anguilliformes	Muraenidae	Gymnothorax isingteena
Actinopteri	Anguilliformes	Muraenidae	Gymnothorax javanicus
Actinopteri	Anguilliformes	Muraenidae	Gymnothorax johnsoni
Actinopteri	Anguilliformes	Muraenidae	Gymnothorax kidako
Actinopteri	Anguilliformes	Muraenidae	Gymnothorax kolpos
Actinopteri	Anguilliformes	Muraenidae	Gymnothorax leucostigma
Actinopteri	Anguilliformes	Muraenidae	Gymnothorax longinquus
Actinopteri	Anguilliformes	Muraenidae	Gymnothorax maderensis
Actinopteri	Anguilliformes	Muraenidae	Gymnothorax margaritophorus
Actinopteri	Anguilliformes	Muraenidae	Gymnothorax mccoskeri
Actinopteri	Anguilliformes	Muraenidae	Gymnothorax melanosomatus
Actinopteri	Anguilliformes	Muraenidae	Gymnothorax melatremus
Actinopteri	Anguilliformes	Muraenidae	Gymnothorax meleagris
Actinopteri	Anguilliformes	Muraenidae	Gymnothorax miliaris
Actinopteri	Anguilliformes	Muraenidae	Gymnothorax minor
Actinopteri	Anguilliformes	Muraenidae	Gymnothorax monochrous
Actinopteri	Anguilliformes	Muraenidae	Gymnothorax mordax
Actinopteri	Anguilliformes	Muraenidae	Gymnothorax moringa
Actinopteri	Anguilliformes	Muraenidae	Gymnothorax mucifer
Actinopteri	Anguilliformes	Muraenidae	Gymnothorax neglectus
Actinopteri	Anguilliformes	Muraenidae	Gymnothorax nigromarginatus
Actinopteri	Anguilliformes	Muraenidae	Gymnothorax niphostigmus
Actinopteri	Anguilliformes	Muraenidae	Gymnothorax nubilus
Actinopteri	Anguilliformes	Muraenidae	Gymnothorax nudivomer
Actinopteri	Anguilliformes	Muraenidae	Gymnothorax obesus
Actinopteri	Anguilliformes	Muraenidae	Gymnothorax ocellatus
Actinopteri	Anguilliformes	Muraenidae	Gymnothorax phalarus
Actinopteri	Anguilliformes	Muraenidae	Gymnothorax pharaonis
Actinopteri	Anguilliformes	Muraenidae	Gymnothorax phasmatodes
Actinopteri	Anguilliformes	Muraenidae	Gymnothorax pictus
Actinopteri	Anguilliformes	Muraenidae	Gymnothorax pindae
Actinopteri	Anguilliformes	Muraenidae	Gymnothorax polygonius
Actinopteri	Anguilliformes	Muraenidae	Gymnothorax polyuranodon
Actinopteri	Anguilliformes	Muraenidae	Gymnothorax porphyreus
Actinopteri	Anguilliformes	Muraenidae	Gymnothorax prasinus
Actinopteri	Anguilliformes	Muraenidae	Gymnothorax prionodon
Actinopteri	Anguilliformes	Muraenidae	Gymnothorax prismodon
Actinopteri	Anguilliformes	Muraenidae	Gymnothorax prolatus
Actinopteri	Anguilliformes	Muraenidae	Gymnothorax pseudoherrei
Actinopteri	Anguilliformes	Muraenidae	Gymnothorax pseudokidako
Actinopteri	Anguilliformes	Muraenidae	Gymnothorax pseudoprolatus
Actinopteri	Anguilliformes	Muraenidae	Gymnothorax pseudothyrsoideus
Actinopteri	Anguilliformes	Muraenidae	Gymnothorax punctatus
Actinopteri	Anguilliformes	Muraenidae	Gymnothorax randalli
Actinopteri	Anguilliformes	Muraenidae	Gymnothorax reevesii
Actinopteri	Anguilliformes	Muraenidae	Gymnothorax reticularis
Actinopteri	Anguilliformes	Muraenidae	Gymnothorax richardsonii
Actinopteri	Anguilliformes	Muraenidae	Gymnothorax robinsi
Actinopteri	Anguilliformes	Muraenidae	Gymnothorax rueppelliae
Actinopteri	Anguilliformes	Muraenidae	Gymnothorax sagmacephalus
Actinopteri	Anguilliformes	Muraenidae	Gymnothorax saxicola
Actinopteri	Anguilliformes	Muraenidae	Gymnothorax shaoi
Actinopteri	Anguilliformes	Muraenidae	Gymnothorax steindachneri
Actinopteri	Anguilliformes	Muraenidae	Gymnothorax taiwanensis
Actinopteri	Anguilliformes	Muraenidae	Gymnothorax thyrsoideus
Actinopteri	Anguilliformes	Muraenidae	Gymnothorax tile
Actinopteri	Anguilliformes	Muraenidae	Gymnothorax undulatus
Actinopteri	Anguilliformes	Muraenidae	Gymnothorax unicolor
Actinopteri	Anguilliformes	Muraenidae	Gymnothorax vicinus
Actinopteri	Anguilliformes	Muraenidae	Gymnothorax ypsilon
Actinopteri	Anguilliformes	Muraenidae	Gymnothorax zonipectis
Actinopteri	Anguilliformes	Muraenidae	Monopenchelys acuta
Actinopteri	Anguilliformes	Muraenidae	Muraena argus
Actinopteri	Anguilliformes	Muraenidae	Muraena augusti
Actinopteri	Anguilliformes	Muraenidae	Muraena helena
Actinopteri	Anguilliformes	Muraenidae	Muraena lentiginosa
Actinopteri	Anguilliformes	Muraenidae	Muraena retifera
Actinopteri	Anguilliformes	Muraenidae	Pseudechidna brummeri
Actinopteri	Anguilliformes	Muraenidae	Rhinomuraena quaesita
Actinopteri	Anguilliformes	Muraenidae	Scuticaria okinawae
Actinopteri	Anguilliformes	Muraenidae	Scuticaria tigrina
Actinopteri	Anguilliformes	Muraenidae	Strophidon dorsalis
Actinopteri	Anguilliformes	Muraenidae	Strophidon sathete
Actinopteri	Anguilliformes	Muraenidae	Strophidon tetraporus
Actinopteri	Anguilliformes	Muraenidae	Strophidon ui
Actinopteri	Anguilliformes	Muraenidae	Uropterygius alboguttatus
Actinopteri	Anguilliformes	Muraenidae	Uropterygius concolor
Actinopteri	Anguilliformes	Muraenidae	Uropterygius fuscoguttatus
Actinopteri	Anguilliformes	Muraenidae	Uropterygius kamar
Actinopteri	Anguilliformes	Muraenidae	Uropterygius macrocephalus
Actinopteri	Anguilliformes	Muraenidae	Uropterygius macularius
Actinopteri	Anguilliformes	Muraenidae	Uropterygius micropterus
Actinopteri	Anguilliformes	Muraenidae	Uropterygius xanthopterus
Actinopteri	Anguilliformes	Nemichthyidae	Avocettina bowersii
Actinopteri	Anguilliformes	Nemichthyidae	Avocettina infans
Actinopteri	Anguilliformes	Nemichthyidae	Labichthys carinatus
Actinopteri	Anguilliformes	Nemichthyidae	Labichthys yanoi
Actinopteri	Anguilliformes	Nemichthyidae	Nemichthys acanthonotus
Actinopteri	Anguilliformes	Nemichthyidae	Nemichthys curvirostris
Actinopteri	Anguilliformes	Nemichthyidae	Nemichthys larseni
Actinopteri	Anguilliformes	Nemichthyidae	Nemichthys scolopaceus
Actinopteri	Anguilliformes	Nettastomatidae	Facciolella gilbertii
Actinopteri	Anguilliformes	Nettastomatidae	Facciolella oxyrhyncha
Actinopteri	Anguilliformes	Nettastomatidae	Hoplunnis diomediana
Actinopteri	Anguilliformes	Nettastomatidae	Hoplunnis macrura
Actinopteri	Anguilliformes	Nettastomatidae	Hoplunnis punctata
Actinopteri	Anguilliformes	Nettastomatidae	Hoplunnis tenuis
Actinopteri	Anguilliformes	Nettastomatidae	Nettastoma melanurum
Actinopteri	Anguilliformes	Nettastomatidae	Nettastoma parviceps
Actinopteri	Anguilliformes	Nettastomatidae	Nettastoma solitarium
Actinopteri	Anguilliformes	Nettastomatidae	Nettenchelys pygmaea
Actinopteri	Anguilliformes	Nettastomatidae	Saurenchelys fierasfer
Actinopteri	Anguilliformes	Nettastomatidae	Saurenchelys gigas
Actinopteri	Anguilliformes	Nettastomatidae	Saurenchelys taiwanensis
Actinopteri	Anguilliformes	Nettastomatidae	Venefica proboscidea
Actinopteri	Anguilliformes	Nettastomatidae	Venefica procera
Actinopteri	Anguilliformes	Nettastomatidae	Venefica tentaculata
Actinopteri	Anguilliformes	Ophichthidae	Ahlia egmontis
Actinopteri	Anguilliformes	Ophichthidae	Aprognathodon platyventris
Actinopteri	Anguilliformes	Ophichthidae	Apterichtus australis
Actinopteri	Anguilliformes	Ophichthidae	Apterichtus klazingai
Actinopteri	Anguilliformes	Ophichthidae	Apterichtus moseri
Actinopteri	Anguilliformes	Ophichthidae	Bascanichthys scuticaris
Actinopteri	Anguilliformes	Ophichthidae	Brachysomophis cirrocheilos
Actinopteri	Anguilliformes	Ophichthidae	Brachysomophis crocodilinus
Actinopteri	Anguilliformes	Ophichthidae	Brachysomophis henshawi
Actinopteri	Anguilliformes	Ophichthidae	Brachysomophis porphyreus
Actinopteri	Anguilliformes	Ophichthidae	Brachysomophis umbonis
Actinopteri	Anguilliformes	Ophichthidae	Callechelys bilinearis
Actinopteri	Anguilliformes	Ophichthidae	Callechelys catostoma
Actinopteri	Anguilliformes	Ophichthidae	Callechelys marmorata
Actinopteri	Anguilliformes	Ophichthidae	Callechelys muraena
Actinopteri	Anguilliformes	Ophichthidae	Cirrhimuraena chinensis
Actinopteri	Anguilliformes	Ophichthidae	Cirrhimuraena indica
Actinopteri	Anguilliformes	Ophichthidae	Cirrhimuraena playfairii
Actinopteri	Anguilliformes	Ophichthidae	Dalophis imberbis
Actinopteri	Anguilliformes	Ophichthidae	Echelus myrus
Actinopteri	Anguilliformes	Ophichthidae	Echelus uropterus
Actinopteri	Anguilliformes	Ophichthidae	Echiophis intertinctus
Actinopteri	Anguilliformes	Ophichthidae	Echiophis punctifer
Actinopteri	Anguilliformes	Ophichthidae	Glenoglossa wassi
Actinopteri	Anguilliformes	Ophichthidae	Gordiichthys randalli
Actinopteri	Anguilliformes	Ophichthidae	Ichthyapus ophioneus
Actinopteri	Anguilliformes	Ophichthidae	Ichthyapus vulturis
Actinopteri	Anguilliformes	Ophichthidae	Lamnostoma kampeni
Actinopteri	Anguilliformes	Ophichthidae	Lamnostoma mindora
Actinopteri	Anguilliformes	Ophichthidae	Lamnostoma orientalis
Actinopteri	Anguilliformes	Ophichthidae	Leiuranus semicinctus
Actinopteri	Anguilliformes	Ophichthidae	Leiuranus versicolor
Actinopteri	Anguilliformes	Ophichthidae	Muraenichthys gymnopterus
Actinopteri	Anguilliformes	Ophichthidae	Muraenichthys hattae
Actinopteri	Anguilliformes	Ophichthidae	Muraenichthys schultzei
Actinopteri	Anguilliformes	Ophichthidae	Muraenichthys sibogae
Actinopteri	Anguilliformes	Ophichthidae	Muraenichthys thompsoni
Actinopteri	Anguilliformes	Ophichthidae	Myrichthys breviceps
Actinopteri	Anguilliformes	Ophichthidae	Myrichthys colubrinus
Actinopteri	Anguilliformes	Ophichthidae	Myrichthys maculosus
Actinopteri	Anguilliformes	Ophichthidae	Myrichthys magnificus
Actinopteri	Anguilliformes	Ophichthidae	Myrichthys ocellatus
Actinopteri	Anguilliformes	Ophichthidae	Myrophis microchir
Actinopteri	Anguilliformes	Ophichthidae	Myrophis platyrhynchus
Actinopteri	Anguilliformes	Ophichthidae	Myrophis punctatus
Actinopteri	Anguilliformes	Ophichthidae	Myrophis vafer
Actinopteri	Anguilliformes	Ophichthidae	Neenchelys buitendijki
Actinopteri	Anguilliformes	Ophichthidae	Neenchelys cheni
Actinopteri	Anguilliformes	Ophichthidae	Neenchelys mccoskeri
Actinopteri	Anguilliformes	Ophichthidae	Neenchelys parvipectoralis
Actinopteri	Anguilliformes	Ophichthidae	Neenchelys similis
Actinopteri	Anguilliformes	Ophichthidae	Ophichthus apicalis
Actinopteri	Anguilliformes	Ophichthidae	Ophichthus asakusae
Actinopteri	Anguilliformes	Ophichthidae	Ophichthus brachynotopterus
Actinopteri	Anguilliformes	Ophichthidae	Ophichthus brevicaudatus
Actinopteri	Anguilliformes	Ophichthidae	Ophichthus celebicus
Actinopteri	Anguilliformes	Ophichthidae	Ophichthus cephalozona
Actinopteri	Anguilliformes	Ophichthidae	Ophichthus chennaiensis
Actinopteri	Anguilliformes	Ophichthidae	Ophichthus chilkensis
Actinopteri	Anguilliformes	Ophichthidae	Ophichthus erabo
Actinopteri	Anguilliformes	Ophichthidae	Ophichthus evermanni
Actinopteri	Anguilliformes	Ophichthidae	Ophichthus exourus
Actinopteri	Anguilliformes	Ophichthidae	Ophichthus frontalis
Actinopteri	Anguilliformes	Ophichthidae	Ophichthus gomesii
Actinopteri	Anguilliformes	Ophichthidae	Ophichthus lithinus
Actinopteri	Anguilliformes	Ophichthidae	Ophichthus machidai
Actinopteri	Anguilliformes	Ophichthidae	Ophichthus macrochir
Actinopteri	Anguilliformes	Ophichthidae	Ophichthus mccoskeri
Actinopteri	Anguilliformes	Ophichthidae	Ophichthus megalops
Actinopteri	Anguilliformes	Ophichthidae	Ophichthus mystacinus
Actinopteri	Anguilliformes	Ophichthidae	Ophichthus olivaceus
Actinopteri	Anguilliformes	Ophichthidae	Ophichthus polyophthalmus
Actinopteri	Anguilliformes	Ophichthidae	Ophichthus puncticeps
Actinopteri	Anguilliformes	Ophichthidae	Ophichthus remiger
Actinopteri	Anguilliformes	Ophichthidae	Ophichthus rex
Actinopteri	Anguilliformes	Ophichthidae	Ophichthus rufus
Actinopteri	Anguilliformes	Ophichthidae	Ophichthus sangjuensis
Actinopteri	Anguilliformes	Ophichthidae	Ophichthus serpentinus
Actinopteri	Anguilliformes	Ophichthidae	Ophichthus shaoi
Actinopteri	Anguilliformes	Ophichthidae	Ophichthus singapurensis
Actinopteri	Anguilliformes	Ophichthidae	Ophichthus tomioi
Actinopteri	Anguilliformes	Ophichthidae	Ophichthus triserialis
Actinopteri	Anguilliformes	Ophichthidae	Ophichthus urolophus
Actinopteri	Anguilliformes	Ophichthidae	Ophichthus zophistius
Actinopteri	Anguilliformes	Ophichthidae	Ophichthus zophochir
Actinopteri	Anguilliformes	Ophichthidae	Ophisurus macrorhynchos
Actinopteri	Anguilliformes	Ophichthidae	Ophisurus serpens
Actinopteri	Anguilliformes	Ophichthidae	Pisodonophis boro
Actinopteri	Anguilliformes	Ophichthidae	Pisodonophis cancrivorus
Actinopteri	Anguilliformes	Ophichthidae	Pisodonophis semicinctus
Actinopteri	Anguilliformes	Ophichthidae	Schismorhynchus labialis
Actinopteri	Anguilliformes	Ophichthidae	Schultzidia johnstonensis
Actinopteri	Anguilliformes	Ophichthidae	Schultzidia retropinnis
Actinopteri	Anguilliformes	Ophichthidae	Scolecenchelys aoki
Actinopteri	Anguilliformes	Ophichthidae	Scolecenchelys borealis
Actinopteri	Anguilliformes	Ophichthidae	Scolecenchelys breviceps
Actinopteri	Anguilliformes	Ophichthidae	Scolecenchelys castlei
Actinopteri	Anguilliformes	Ophichthidae	Scolecenchelys fuscogularis
Actinopteri	Anguilliformes	Ophichthidae	Scolecenchelys gymnota
Actinopteri	Anguilliformes	Ophichthidae	Scolecenchelys laticaudata
Actinopteri	Anguilliformes	Ophichthidae	Scolecenchelys macroptera
Actinopteri	Anguilliformes	Ophichthidae	Xyrias revulsus
Actinopteri	Anguilliformes	Ophichthidae	Yirrkala misolensis
Actinopteri	Anguilliformes	Ophichthidae	Yirrkala tenuis
Actinopteri	Anguilliformes	Saccopharyngidae	Saccopharynx ampullaceus
Actinopteri	Anguilliformes	Saccopharyngidae	Saccopharynx lavenbergi
Actinopteri	Anguilliformes	Saccopharyngidae	Saccopharynx schmidti
Actinopteri	Anguilliformes	Serrivomeridae	Serrivomer beanii
Actinopteri	Anguilliformes	Serrivomeridae	Serrivomer jesperseni
Actinopteri	Anguilliformes	Serrivomeridae	Serrivomer lanceolatoides
Actinopteri	Anguilliformes	Serrivomeridae	Serrivomer samoensis
Actinopteri	Anguilliformes	Serrivomeridae	Serrivomer sector
Actinopteri	Anguilliformes	Serrivomeridae	Stemonidium hypomelas
Actinopteri	Anguilliformes	Synaphobranchidae	Diastobranchus capensis
Actinopteri	Anguilliformes	Synaphobranchidae	Dysomma anguillare
Actinopteri	Anguilliformes	Synaphobranchidae	Dysomma melanurum
Actinopteri	Anguilliformes	Synaphobranchidae	Dysommina orientalis
Actinopteri	Anguilliformes	Synaphobranchidae	Dysommina rugosa
Actinopteri	Anguilliformes	Synaphobranchidae	Haptenchelys parviocularis
Actinopteri	Anguilliformes	Synaphobranchidae	Histiobranchus bathybius
Actinopteri	Anguilliformes	Synaphobranchidae	Histiobranchus bruuni
Actinopteri	Anguilliformes	Synaphobranchidae	Ilyophis brunneus
Actinopteri	Anguilliformes	Synaphobranchidae	Ilyophis nigeli
Actinopteri	Anguilliformes	Synaphobranchidae	Meadia abyssalis
Actinopteri	Anguilliformes	Synaphobranchidae	Meadia roseni
Actinopteri	Anguilliformes	Synaphobranchidae	Simenchelys parasitica
Actinopteri	Anguilliformes	Synaphobranchidae	Synaphobranchus affinis
Actinopteri	Anguilliformes	Synaphobranchidae	Synaphobranchus brevidorsalis
Actinopteri	Anguilliformes	Synaphobranchidae	Synaphobranchus kaupii
Actinopteri	Anguilliformes	Synaphobranchidae	Synaphobranchus oregoni
Actinopteri	Argentiniformes	Argentinidae	Argentina aliceae
Actinopteri	Argentiniformes	Argentinidae	Argentina australiae
Actinopteri	Argentiniformes	Argentinidae	Argentina elongata
Actinopteri	Argentiniformes	Argentinidae	Argentina euchus
Actinopteri	Argentiniformes	Argentinidae	Argentina kagoshimae
Actinopteri	Argentiniformes	Argentinidae	Argentina sialis
Actinopteri	Argentiniformes	Argentinidae	Argentina silus
Actinopteri	Argentiniformes	Argentinidae	Argentina sphyraena
Actinopteri	Argentiniformes	Argentinidae	Argentina striata
Actinopteri	Argentiniformes	Argentinidae	Glossanodon kotakamaru
Actinopteri	Argentiniformes	Argentinidae	Glossanodon microcephalus
Actinopteri	Argentiniformes	Argentinidae	Glossanodon semifasciatus
Actinopteri	Argentiniformes	Bathylagidae	Bathylagichthys australis
Actinopteri	Argentiniformes	Bathylagidae	Bathylagichthys greyae
Actinopteri	Argentiniformes	Bathylagidae	Bathylagichthys longipinnis
Actinopteri	Argentiniformes	Bathylagidae	Bathylagichthys parini
Actinopteri	Argentiniformes	Bathylagidae	Bathylagichthys problematicus
Actinopteri	Argentiniformes	Bathylagidae	Bathylagoides argyrogaster
Actinopteri	Argentiniformes	Bathylagidae	Bathylagoides wesethi
Actinopteri	Argentiniformes	Bathylagidae	Bathylagus antarcticus
Actinopteri	Argentiniformes	Bathylagidae	Bathylagus euryops
Actinopteri	Argentiniformes	Bathylagidae	Bathylagus pacificus
Actinopteri	Argentiniformes	Bathylagidae	Bathylagus tenuis
Actinopteri	Argentiniformes	Bathylagidae	Dolicholagus longirostris
Actinopteri	Argentiniformes	Bathylagidae	Leuroglossus schmidti
Actinopteri	Argentiniformes	Bathylagidae	Leuroglossus stilbius
Actinopteri	Argentiniformes	Bathylagidae	Leuroglossus urotranus
Actinopteri	Argentiniformes	Bathylagidae	Lipolagus ochotensis
Actinopteri	Argentiniformes	Bathylagidae	Melanolagus bericoides
Actinopteri	Argentiniformes	Bathylagidae	Pseudobathylagus milleri
Actinopteri	Argentiniformes	Microstomatidae	Microstoma australis
Actinopteri	Argentiniformes	Microstomatidae	Microstoma microstoma
Actinopteri	Argentiniformes	Microstomatidae	Nansenia antarctica
Actinopteri	Argentiniformes	Microstomatidae	Nansenia ardesiaca
Actinopteri	Argentiniformes	Microstomatidae	Nansenia atlantica
Actinopteri	Argentiniformes	Microstomatidae	Nansenia boreacrassicauda
Actinopteri	Argentiniformes	Microstomatidae	Nansenia candida
Actinopteri	Argentiniformes	Microstomatidae	Nansenia crassa
Actinopteri	Argentiniformes	Microstomatidae	Nansenia groenlandica
Actinopteri	Argentiniformes	Microstomatidae	Nansenia longicauda
Actinopteri	Argentiniformes	Microstomatidae	Nansenia oblita
Actinopteri	Argentiniformes	Microstomatidae	Nansenia sanrikuensis
Actinopteri	Argentiniformes	Microstomatidae	Xenophthalmichthys danae
Actinopteri	Argentiniformes	Opisthoproctidae	Bathylychnops exilis
Actinopteri	Argentiniformes	Opisthoproctidae	Dolichopteryx longipes
Actinopteri	Argentiniformes	Opisthoproctidae	Dolichopteryx minuscula
Actinopteri	Argentiniformes	Opisthoproctidae	Macropinna microstoma
Actinopteri	Argentiniformes	Opisthoproctidae	Monacoa grimaldii
Actinopteri	Argentiniformes	Opisthoproctidae	Monacoa griseus
Actinopteri	Argentiniformes	Opisthoproctidae	Monacoa niger
Actinopteri	Argentiniformes	Opisthoproctidae	Opisthoproctus soleatus
Actinopteri	Argentiniformes	Opisthoproctidae	Rhynchohyalus natalensis
Actinopteri	Argentiniformes	Opisthoproctidae	Winteria telescopa
Actinopteri	Ateleopodiformes	Ateleopodidae	Ateleopus japonicus
Actinopteri	Ateleopodiformes	Ateleopodidae	Ateleopus natalensis
Actinopteri	Ateleopodiformes	Ateleopodidae	Ateleopus purpureus
Actinopteri	Ateleopodiformes	Ateleopodidae	Guentherus altivela
Actinopteri	Ateleopodiformes	Ateleopodidae	Guentherus katoi
Actinopteri	Ateleopodiformes	Ateleopodidae	Ijimaia antillarum
Actinopteri	Ateleopodiformes	Ateleopodidae	Ijimaia dofleini
Actinopteri	Atheriniformes	Atherinidae	Alepidomus evermanni
Actinopteri	Atheriniformes	Atherinidae	Atherina boyeri
Actinopteri	Atheriniformes	Atherinidae	Atherina breviceps
Actinopteri	Atheriniformes	Atherinidae	Atherina hepsetus
Actinopteri	Atheriniformes	Atherinidae	Atherina presbyter
Actinopteri	Atheriniformes	Atherinidae	Atherinason hepsetoides
Actinopteri	Atheriniformes	Atherinidae	Atherinomorus aetholepis
Actinopteri	Atheriniformes	Atherinidae	Atherinomorus duodecimalis
Actinopteri	Atheriniformes	Atherinidae	Atherinomorus endrachtensis
Actinopteri	Atheriniformes	Atherinidae	Atherinomorus forskalii
Actinopteri	Atheriniformes	Atherinidae	Atherinomorus insularum
Actinopteri	Atheriniformes	Atherinidae	Atherinomorus lacunosus
Actinopteri	Atheriniformes	Atherinidae	Atherinomorus lineatus
Actinopteri	Atheriniformes	Atherinidae	Atherinomorus pinguis
Actinopteri	Atheriniformes	Atherinidae	Atherinomorus regina
Actinopteri	Atheriniformes	Atherinidae	Atherinomorus stipes
Actinopteri	Atheriniformes	Atherinidae	Atherinomorus vaigiensis
Actinopteri	Atheriniformes	Atherinidae	Atherinosoma microstoma
Actinopteri	Atheriniformes	Atherinidae	Atherion elymus
Actinopteri	Atheriniformes	Atherinidae	Craterocephalus amniculus
Actinopteri	Atheriniformes	Atherinidae	Craterocephalus centralis
Actinopteri	Atheriniformes	Atherinidae	Craterocephalus dalhousiensis
Actinopteri	Atheriniformes	Atherinidae	Craterocephalus eyresii
Actinopteri	Atheriniformes	Atherinidae	Craterocephalus fluviatilis
Actinopteri	Atheriniformes	Atherinidae	Craterocephalus gloveri
Actinopteri	Atheriniformes	Atherinidae	Craterocephalus honoriae
Actinopteri	Atheriniformes	Atherinidae	Craterocephalus marjoriae
Actinopteri	Atheriniformes	Atherinidae	Craterocephalus mugiloides
Actinopteri	Atheriniformes	Atherinidae	Craterocephalus stercusmuscarum
Actinopteri	Atheriniformes	Atherinidae	Craterocephalus stramineus
Actinopteri	Atheriniformes	Atherinidae	Doboatherina bleekeri
Actinopteri	Atheriniformes	Atherinidae	Doboatherina iwatsukii
Actinopteri	Atheriniformes	Atherinidae	Doboatherina magnidentata
Actinopteri	Atheriniformes	Atherinidae	Doboatherina salangensis
Actinopteri	Atheriniformes	Atherinidae	Doboatherina valenciennei
Actinopteri	Atheriniformes	Atherinidae	Doboatherina yoshinoi
Actinopteri	Atheriniformes	Atherinidae	Hypoatherina barnesi
Actinopteri	Atheriniformes	Atherinidae	Hypoatherina celebesensis
Actinopteri	Atheriniformes	Atherinidae	Hypoatherina gobio
Actinopteri	Atheriniformes	Atherinidae	Hypoatherina golanii
Actinopteri	Atheriniformes	Atherinidae	Hypoatherina harringtonensis
Actinopteri	Atheriniformes	Atherinidae	Hypoatherina lunata
Actinopteri	Atheriniformes	Atherinidae	Hypoatherina temminckii
Actinopteri	Atheriniformes	Atherinidae	Hypoatherina tsurugae
Actinopteri	Atheriniformes	Atherinidae	Hypoatherina woodwardi
Actinopteri	Atheriniformes	Atherinidae	Kestratherina esox
Actinopteri	Atheriniformes	Atherinidae	Leptatherina presbyteroides
Actinopteri	Atheriniformes	Atherinidae	Leptatherina wallacei
Actinopteri	Atheriniformes	Atherinidae	Stenatherina panatela
Actinopteri	Atheriniformes	Atherinidae	Teramulus waterloti
Actinopteri	Atheriniformes	Isonidae	Iso flosmaris
Actinopteri	Atheriniformes	Isonidae	Iso hawaiiensis
Actinopteri	Atheriniformes	Isonidae	Iso natalensis
Actinopteri	Atheriniformes	Isonidae	Iso rhothophilus
Actinopteri	Atheriniformes	Melanotaeniidae	Cairnsichthys rhombosomoides
Actinopteri	Atheriniformes	Melanotaeniidae	Chilatherina alleni
Actinopteri	Atheriniformes	Melanotaeniidae	Chilatherina bleheri
Actinopteri	Atheriniformes	Melanotaeniidae	Chilatherina campsi
Actinopteri	Atheriniformes	Melanotaeniidae	Chilatherina fasciata
Actinopteri	Atheriniformes	Melanotaeniidae	Chilatherina pricei
Actinopteri	Atheriniformes	Melanotaeniidae	Glossolepis dorityi
Actinopteri	Atheriniformes	Melanotaeniidae	Glossolepis incisus
Actinopteri	Atheriniformes	Melanotaeniidae	Glossolepis kabia
Actinopteri	Atheriniformes	Melanotaeniidae	Glossolepis leggetti
Actinopteri	Atheriniformes	Melanotaeniidae	Glossolepis maculosus
Actinopteri	Atheriniformes	Melanotaeniidae	Glossolepis multisquamata
Actinopteri	Atheriniformes	Melanotaeniidae	Glossolepis pseudoincisus
Actinopteri	Atheriniformes	Melanotaeniidae	Glossolepis ramuensis
Actinopteri	Atheriniformes	Melanotaeniidae	Glossolepis wanamensis
Actinopteri	Atheriniformes	Melanotaeniidae	Iriatherina werneri
Actinopteri	Atheriniformes	Melanotaeniidae	Melanotaenia affinis
Actinopteri	Atheriniformes	Melanotaeniidae	Melanotaenia ajamaruensis
Actinopteri	Atheriniformes	Melanotaeniidae	Melanotaenia ammeri
Actinopteri	Atheriniformes	Melanotaeniidae	Melanotaenia angfa
Actinopteri	Atheriniformes	Melanotaeniidae	Melanotaenia arfakensis
Actinopteri	Atheriniformes	Melanotaeniidae	Melanotaenia australis
Actinopteri	Atheriniformes	Melanotaeniidae	Melanotaenia batanta
Actinopteri	Atheriniformes	Melanotaeniidae	Melanotaenia boesemani
Actinopteri	Atheriniformes	Melanotaeniidae	Melanotaenia catherinae
Actinopteri	Atheriniformes	Melanotaeniidae	Melanotaenia duboulayi
Actinopteri	Atheriniformes	Melanotaeniidae	Melanotaenia eachamensis
Actinopteri	Atheriniformes	Melanotaeniidae	Melanotaenia fasinensis
Actinopteri	Atheriniformes	Melanotaeniidae	Melanotaenia fluviatilis
Actinopteri	Atheriniformes	Melanotaeniidae	Melanotaenia fredericki
Actinopteri	Atheriniformes	Melanotaeniidae	Melanotaenia goldiei
Actinopteri	Atheriniformes	Melanotaeniidae	Melanotaenia gracilis
Actinopteri	Atheriniformes	Melanotaeniidae	Melanotaenia herbertaxelrodi
Actinopteri	Atheriniformes	Melanotaeniidae	Melanotaenia irianjaya
Actinopteri	Atheriniformes	Melanotaeniidae	Melanotaenia kamaka
Actinopteri	Atheriniformes	Melanotaeniidae	Melanotaenia lacustris
Actinopteri	Atheriniformes	Melanotaeniidae	Melanotaenia lakamora
Actinopteri	Atheriniformes	Melanotaeniidae	Melanotaenia maccullochi
Actinopteri	Atheriniformes	Melanotaeniidae	Melanotaenia mairasi
Actinopteri	Atheriniformes	Melanotaeniidae	Melanotaenia misoolensis
Actinopteri	Atheriniformes	Melanotaeniidae	Melanotaenia monticola
Actinopteri	Atheriniformes	Melanotaeniidae	Melanotaenia oktediensis
Actinopteri	Atheriniformes	Melanotaeniidae	Melanotaenia papuae
Actinopteri	Atheriniformes	Melanotaeniidae	Melanotaenia parkinsoni
Actinopteri	Atheriniformes	Melanotaeniidae	Melanotaenia parva
Actinopteri	Atheriniformes	Melanotaeniidae	Melanotaenia pierucciae
Actinopteri	Atheriniformes	Melanotaeniidae	Melanotaenia praecox
Actinopteri	Atheriniformes	Melanotaeniidae	Melanotaenia rubripinnis
Actinopteri	Atheriniformes	Melanotaeniidae	Melanotaenia rubrostriatus
Actinopteri	Atheriniformes	Melanotaeniidae	Melanotaenia salawati
Actinopteri	Atheriniformes	Melanotaeniidae	Melanotaenia sexlineata
Actinopteri	Atheriniformes	Melanotaeniidae	Melanotaenia splendida
Actinopteri	Atheriniformes	Melanotaeniidae	Melanotaenia synergos
Actinopteri	Atheriniformes	Melanotaeniidae	Melanotaenia trifasciata
Actinopteri	Atheriniformes	Melanotaeniidae	Melanotaenia vanheurni
Actinopteri	Atheriniformes	Melanotaeniidae	Rhadinocentrus ornatus
Actinopteri	Atheriniformes	Pseudomugilidae	Popondichthys furcatus
Actinopteri	Atheriniformes	Pseudomugilidae	Pseudomugil gertrudae
Actinopteri	Atheriniformes	Pseudomugilidae	Pseudomugil mellis
Actinopteri	Atheriniformes	Pseudomugilidae	Pseudomugil pellucidus
Actinopteri	Atheriniformes	Pseudomugilidae	Pseudomugil reticulatus
Actinopteri	Atheriniformes	Pseudomugilidae	Pseudomugil signifer
Actinopteri	Atheriniformes	Pseudomugilidae	Scaturiginichthys vermeilipinnis
Actinopteri	Aulopiformes	Alepisauridae	Alepisaurus brevirostris
Actinopteri	Aulopiformes	Alepisauridae	Alepisaurus ferox
Actinopteri	Aulopiformes	Alepisauridae	Anotopterus nikparini
Actinopteri	Aulopiformes	Alepisauridae	Anotopterus pharao
Actinopteri	Aulopiformes	Alepisauridae	Anotopterus vorax
Actinopteri	Aulopiformes	Alepisauridae	Omosudis lowii
Actinopteri	Aulopiformes	Aulopidae	Aulopus filamentosus
Actinopteri	Aulopiformes	Aulopidae	Hime damasi
Actinopteri	Aulopiformes	Aulopidae	Hime formosanus
Actinopteri	Aulopiformes	Aulopidae	Hime japonica
Actinopteri	Aulopiformes	Aulopidae	Hime pyrhistion
Actinopteri	Aulopiformes	Aulopidae	Latropiscis purpurissatus
Actinopteri	Aulopiformes	Aulopidae	Leptaulopus erythrozonatus
Actinopteri	Aulopiformes	Bathysauridae	Bathysaurus ferox
Actinopteri	Aulopiformes	Bathysauridae	Bathysaurus mollis
Actinopteri	Aulopiformes	Bathysauroididae	Bathysauroides gigas
Actinopteri	Aulopiformes	Chlorophthalmidae	Chlorophthalmus acutifrons
Actinopteri	Aulopiformes	Chlorophthalmidae	Chlorophthalmus agassizi
Actinopteri	Aulopiformes	Chlorophthalmidae	Chlorophthalmus albatrossis
Actinopteri	Aulopiformes	Chlorophthalmidae	Chlorophthalmus borealis
Actinopteri	Aulopiformes	Chlorophthalmidae	Chlorophthalmus corniger
Actinopteri	Aulopiformes	Chlorophthalmidae	Chlorophthalmus mento
Actinopteri	Aulopiformes	Chlorophthalmidae	Chlorophthalmus nigromarginatus
Actinopteri	Aulopiformes	Chlorophthalmidae	Chlorophthalmus pectoralis
Actinopteri	Aulopiformes	Chlorophthalmidae	Chlorophthalmus punctatus
Actinopteri	Aulopiformes	Chlorophthalmidae	Parasudis truculenta
Actinopteri	Aulopiformes	Evermannellidae	Coccorella atlantica
Actinopteri	Aulopiformes	Evermannellidae	Coccorella atrata
Actinopteri	Aulopiformes	Evermannellidae	Evermannella balbo
Actinopteri	Aulopiformes	Evermannellidae	Evermannella indica
Actinopteri	Aulopiformes	Evermannellidae	Odontostomops normalops
Actinopteri	Aulopiformes	Giganturidae	Gigantura chuni
Actinopteri	Aulopiformes	Giganturidae	Gigantura indica
Actinopteri	Aulopiformes	Ipnopidae	Bathymicrops regis
Actinopteri	Aulopiformes	Ipnopidae	Bathypterois atricolor
Actinopteri	Aulopiformes	Ipnopidae	Bathypterois dubius
Actinopteri	Aulopiformes	Ipnopidae	Bathypterois grallator
Actinopteri	Aulopiformes	Ipnopidae	Bathypterois guentheri
Actinopteri	Aulopiformes	Ipnopidae	Bathypterois longifilis
Actinopteri	Aulopiformes	Ipnopidae	Bathypterois mediterraneus
Actinopteri	Aulopiformes	Ipnopidae	Bathypterois phenax
Actinopteri	Aulopiformes	Ipnopidae	Bathypterois ventralis
Actinopteri	Aulopiformes	Ipnopidae	Bathytyphlops marionae
Actinopteri	Aulopiformes	Ipnopidae	Bathytyphlops sewelli
Actinopteri	Aulopiformes	Ipnopidae	Ipnops murrayi
Actinopteri	Aulopiformes	Notosudidae	Ahliesaurus berryi
Actinopteri	Aulopiformes	Notosudidae	Luciosudis normani
Actinopteri	Aulopiformes	Notosudidae	Scopelosaurus ahlstromi
Actinopteri	Aulopiformes	Notosudidae	Scopelosaurus hamiltoni
Actinopteri	Aulopiformes	Notosudidae	Scopelosaurus harryi
Actinopteri	Aulopiformes	Notosudidae	Scopelosaurus herwigi
Actinopteri	Aulopiformes	Notosudidae	Scopelosaurus hoedti
Actinopteri	Aulopiformes	Notosudidae	Scopelosaurus lepidus
Actinopteri	Aulopiformes	Notosudidae	Scopelosaurus meadi
Actinopteri	Aulopiformes	Notosudidae	Scopelosaurus smithii
Actinopteri	Aulopiformes	Paralepididae	Arctozenus risso
Actinopteri	Aulopiformes	Paralepididae	Dolichosudis fuliginosa
Actinopteri	Aulopiformes	Paralepididae	Lestidiops affinis
Actinopteri	Aulopiformes	Paralepididae	Lestidiops jayakari
Actinopteri	Aulopiformes	Paralepididae	Lestidiops neles
Actinopteri	Aulopiformes	Paralepididae	Lestidiops pacificus
Actinopteri	Aulopiformes	Paralepididae	Lestidiops ringens
Actinopteri	Aulopiformes	Paralepididae	Lestidiops sphyraenopsis
Actinopteri	Aulopiformes	Paralepididae	Lestidium atlanticum
Actinopteri	Aulopiformes	Paralepididae	Lestidium orientale
Actinopteri	Aulopiformes	Paralepididae	Lestidium prolixum
Actinopteri	Aulopiformes	Paralepididae	Lestidium rofeni
Actinopteri	Aulopiformes	Paralepididae	Lestrolepis intermedia
Actinopteri	Aulopiformes	Paralepididae	Lestrolepis japonica
Actinopteri	Aulopiformes	Paralepididae	Lestrolepis nigroventralis
Actinopteri	Aulopiformes	Paralepididae	Macroparalepis affinis
Actinopteri	Aulopiformes	Paralepididae	Macroparalepis danae
Actinopteri	Aulopiformes	Paralepididae	Macroparalepis johnfitchi
Actinopteri	Aulopiformes	Paralepididae	Macroparalepis macrogeneion
Actinopteri	Aulopiformes	Paralepididae	Magnisudis atlantica
Actinopteri	Aulopiformes	Paralepididae	Magnisudis prionosa
Actinopteri	Aulopiformes	Paralepididae	Notolepis coatsorum
Actinopteri	Aulopiformes	Paralepididae	Paralepis brevirostris
Actinopteri	Aulopiformes	Paralepididae	Paralepis coregonoides
Actinopteri	Aulopiformes	Paralepididae	Stemonosudis intermedia
Actinopteri	Aulopiformes	Paralepididae	Stemonosudis macrura
Actinopteri	Aulopiformes	Paralepididae	Stemonosudis miscella
Actinopteri	Aulopiformes	Paralepididae	Stemonosudis rothschildi
Actinopteri	Aulopiformes	Paralepididae	Sudis atrox
Actinopteri	Aulopiformes	Paralepididae	Sudis hyalina
Actinopteri	Aulopiformes	Paralepididae	Uncisudis advena
Actinopteri	Aulopiformes	Paralepididae	Uncisudis quadrimaculata
Actinopteri	Aulopiformes	Paraulopidae	Paraulopus longianalis
Actinopteri	Aulopiformes	Paraulopidae	Paraulopus nigripinnis
Actinopteri	Aulopiformes	Paraulopidae	Paraulopus oblongus
Actinopteri	Aulopiformes	Paraulopidae	Paraulopus okamurai
Actinopteri	Aulopiformes	Pseudotrichonotidae	Pseudotrichonotus altivelis
Actinopteri	Aulopiformes	Pseudotrichonotidae	Pseudotrichonotus belos
Actinopteri	Aulopiformes	Scopelarchidae	Benthalbella dentata
Actinopteri	Aulopiformes	Scopelarchidae	Benthalbella elongata
Actinopteri	Aulopiformes	Scopelarchidae	Benthalbella infans
Actinopteri	Aulopiformes	Scopelarchidae	Benthalbella linguidens
Actinopteri	Aulopiformes	Scopelarchidae	Lagiacrusichthys macropinnis
Actinopteri	Aulopiformes	Scopelarchidae	Rosenblattichthys alatus
Actinopteri	Aulopiformes	Scopelarchidae	Rosenblattichthys volucris
Actinopteri	Aulopiformes	Scopelarchidae	Scopelarchoides danae
Actinopteri	Aulopiformes	Scopelarchidae	Scopelarchoides kreffti
Actinopteri	Aulopiformes	Scopelarchidae	Scopelarchoides nicholsi
Actinopteri	Aulopiformes	Scopelarchidae	Scopelarchus analis
Actinopteri	Aulopiformes	Scopelarchidae	Scopelarchus guentheri
Actinopteri	Aulopiformes	Scopelarchidae	Scopelarchus michaelsarsi
Actinopteri	Aulopiformes	Scopelarchidae	Scopelarchus stephensi
Actinopteri	Aulopiformes	Synodontidae	Harpadon microchir
Actinopteri	Aulopiformes	Synodontidae	Harpadon nehereus
Actinopteri	Aulopiformes	Synodontidae	Harpadon squamosus
Actinopteri	Aulopiformes	Synodontidae	Saurida argentea
Actinopteri	Aulopiformes	Synodontidae	Saurida brasiliensis
Actinopteri	Aulopiformes	Synodontidae	Saurida caribbaea
Actinopteri	Aulopiformes	Synodontidae	Saurida elongata
Actinopteri	Aulopiformes	Synodontidae	Saurida filamentosa
Actinopteri	Aulopiformes	Synodontidae	Saurida flamma
Actinopteri	Aulopiformes	Synodontidae	Saurida fortis
Actinopteri	Aulopiformes	Synodontidae	Saurida gracilis
Actinopteri	Aulopiformes	Synodontidae	Saurida grandisquamis
Actinopteri	Aulopiformes	Synodontidae	Saurida isarankurai
Actinopteri	Aulopiformes	Synodontidae	Saurida lessepsianus
Actinopteri	Aulopiformes	Synodontidae	Saurida longimanus
Actinopteri	Aulopiformes	Synodontidae	Saurida macrolepis
Actinopteri	Aulopiformes	Synodontidae	Saurida microlepis
Actinopteri	Aulopiformes	Synodontidae	Saurida micropectoralis
Actinopteri	Aulopiformes	Synodontidae	Saurida nebulosa
Actinopteri	Aulopiformes	Synodontidae	Saurida normani
Actinopteri	Aulopiformes	Synodontidae	Saurida pseudotumbil
Actinopteri	Aulopiformes	Synodontidae	Saurida suspicio
Actinopteri	Aulopiformes	Synodontidae	Saurida tumbil
Actinopteri	Aulopiformes	Synodontidae	Saurida umeyoshii
Actinopteri	Aulopiformes	Synodontidae	Saurida undosquamis
Actinopteri	Aulopiformes	Synodontidae	Saurida wanieso
Actinopteri	Aulopiformes	Synodontidae	Synodus binotatus
Actinopteri	Aulopiformes	Synodontidae	Synodus bondi
Actinopteri	Aulopiformes	Synodontidae	Synodus capricornis
Actinopteri	Aulopiformes	Synodontidae	Synodus dermatogenys
Actinopteri	Aulopiformes	Synodontidae	Synodus doaki
Actinopteri	Aulopiformes	Synodontidae	Synodus evermanni
Actinopteri	Aulopiformes	Synodontidae	Synodus foetens
Actinopteri	Aulopiformes	Synodontidae	Synodus fuscus
Actinopteri	Aulopiformes	Synodontidae	Synodus hoshinonis
Actinopteri	Aulopiformes	Synodontidae	Synodus houlti
Actinopteri	Aulopiformes	Synodontidae	Synodus indicus
Actinopteri	Aulopiformes	Synodontidae	Synodus intermedius
Actinopteri	Aulopiformes	Synodontidae	Synodus jaculum
Actinopteri	Aulopiformes	Synodontidae	Synodus kaianus
Actinopteri	Aulopiformes	Synodontidae	Synodus lacertinus
Actinopteri	Aulopiformes	Synodontidae	Synodus lucioceps
Actinopteri	Aulopiformes	Synodontidae	Synodus macrops
Actinopteri	Aulopiformes	Synodontidae	Synodus macrostigmus
Actinopteri	Aulopiformes	Synodontidae	Synodus oculeus
Actinopteri	Aulopiformes	Synodontidae	Synodus pacificus
Actinopteri	Aulopiformes	Synodontidae	Synodus poeyi
Actinopteri	Aulopiformes	Synodontidae	Synodus rubromarmoratus
Actinopteri	Aulopiformes	Synodontidae	Synodus sageneus
Actinopteri	Aulopiformes	Synodontidae	Synodus saurus
Actinopteri	Aulopiformes	Synodontidae	Synodus synodus
Actinopteri	Aulopiformes	Synodontidae	Synodus tectus
Actinopteri	Aulopiformes	Synodontidae	Synodus ulae
Actinopteri	Aulopiformes	Synodontidae	Synodus usitatus
Actinopteri	Aulopiformes	Synodontidae	Synodus variegatus
Actinopteri	Aulopiformes	Synodontidae	Trachinocephalus gauguini
Actinopteri	Aulopiformes	Synodontidae	Trachinocephalus myops
Actinopteri	Aulopiformes	Synodontidae	Trachinocephalus trachinus
Actinopteri	Batrachoidiformes	Batrachoididae	Allenbatrachus grunniens
Actinopteri	Batrachoidiformes	Batrachoididae	Barchatus cirrhosus
Actinopteri	Batrachoidiformes	Batrachoididae	Batrachomoeus dubius
Actinopteri	Batrachoidiformes	Batrachoididae	Batrachomoeus trispinosus
Actinopteri	Batrachoidiformes	Batrachoididae	Batrichthys apiatus
Actinopteri	Batrachoidiformes	Batrachoididae	Chatrabus felinus
Actinopteri	Batrachoidiformes	Batrachoididae	Chatrabus melanurus
Actinopteri	Batrachoidiformes	Batrachoididae	Colletteichthys dussumieri
Actinopteri	Batrachoidiformes	Batrachoididae	Colletteichthys flavipinnis
Actinopteri	Batrachoidiformes	Batrachoididae	Colletteichthys occidentalis
Actinopteri	Batrachoidiformes	Batrachoididae	Daector quadrizonatus
Actinopteri	Batrachoidiformes	Batrachoididae	Halobatrachus didactylus
Actinopteri	Batrachoidiformes	Batrachoididae	Opsanus beta
Actinopteri	Batrachoidiformes	Batrachoididae	Opsanus pardus
Actinopteri	Batrachoidiformes	Batrachoididae	Opsanus phobetron
Actinopteri	Batrachoidiformes	Batrachoididae	Opsanus tau
Actinopteri	Batrachoidiformes	Batrachoididae	Perulibatrachus aquilonarius
Actinopteri	Batrachoidiformes	Batrachoididae	Perulibatrachus elminensis
Actinopteri	Batrachoidiformes	Batrachoididae	Porichthys analis
Actinopteri	Batrachoidiformes	Batrachoididae	Porichthys mimeticus
Actinopteri	Batrachoidiformes	Batrachoididae	Porichthys myriaster
Actinopteri	Batrachoidiformes	Batrachoididae	Porichthys notatus
Actinopteri	Batrachoidiformes	Batrachoididae	Porichthys pauciradiatus
Actinopteri	Batrachoidiformes	Batrachoididae	Porichthys plectrodon
Actinopteri	Batrachoidiformes	Batrachoididae	Porichthys porosissimus
Actinopteri	Batrachoidiformes	Batrachoididae	Sanopus greenfieldorum
Actinopteri	Batrachoidiformes	Batrachoididae	Thalassophryne amazonica
Actinopteri	Batrachoidiformes	Batrachoididae	Triathalassothia gloverensis
Actinopteri	Beloniformes	Belonidae	Ablennes hians
Actinopteri	Beloniformes	Belonidae	Belone belone
Actinopteri	Beloniformes	Belonidae	Belone svetovidovi
Actinopteri	Beloniformes	Belonidae	Belonion apodion
Actinopteri	Beloniformes	Belonidae	Belonion dibranchodon
Actinopteri	Beloniformes	Belonidae	Cololabis adocetus
Actinopteri	Beloniformes	Belonidae	Cololabis saira
Actinopteri	Beloniformes	Belonidae	Petalichthys capensis
Actinopteri	Beloniformes	Belonidae	Platybelone argala
Actinopteri	Beloniformes	Belonidae	Potamorrhaphis eigenmanni
Actinopteri	Beloniformes	Belonidae	Potamorrhaphis guianensis
Actinopteri	Beloniformes	Belonidae	Potamorrhaphis petersi
Actinopteri	Beloniformes	Belonidae	Pseudotylosurus angusticeps
Actinopteri	Beloniformes	Belonidae	Pseudotylosurus microps
Actinopteri	Beloniformes	Belonidae	Scomberesox saurus
Actinopteri	Beloniformes	Belonidae	Strongylura anastomella
Actinopteri	Beloniformes	Belonidae	Strongylura exilis
Actinopteri	Beloniformes	Belonidae	Strongylura fluviatilis
Actinopteri	Beloniformes	Belonidae	Strongylura hubbsi
Actinopteri	Beloniformes	Belonidae	Strongylura incisa
Actinopteri	Beloniformes	Belonidae	Strongylura krefftii
Actinopteri	Beloniformes	Belonidae	Strongylura leiura
Actinopteri	Beloniformes	Belonidae	Strongylura marina
Actinopteri	Beloniformes	Belonidae	Strongylura notata
Actinopteri	Beloniformes	Belonidae	Strongylura scapularis
Actinopteri	Beloniformes	Belonidae	Strongylura senegalensis
Actinopteri	Beloniformes	Belonidae	Strongylura strongylura
Actinopteri	Beloniformes	Belonidae	Strongylura timucu
Actinopteri	Beloniformes	Belonidae	Strongylura urvillii
Actinopteri	Beloniformes	Belonidae	Tylosurus acus
Actinopteri	Beloniformes	Belonidae	Tylosurus choram
Actinopteri	Beloniformes	Belonidae	Tylosurus crocodilus
Actinopteri	Beloniformes	Belonidae	Tylosurus gavialoides
Actinopteri	Beloniformes	Belonidae	Tylosurus punctulatus
Actinopteri	Beloniformes	Belonidae	Xenentodon cancila
Actinopteri	Beloniformes	Exocoetidae	Cheilopogon abei
Actinopteri	Beloniformes	Exocoetidae	Cheilopogon agoo
Actinopteri	Beloniformes	Exocoetidae	Cheilopogon altipennis
Actinopteri	Beloniformes	Exocoetidae	Cheilopogon antoncichi
Actinopteri	Beloniformes	Exocoetidae	Cheilopogon arcticeps
Actinopteri	Beloniformes	Exocoetidae	Cheilopogon atrisignis
Actinopteri	Beloniformes	Exocoetidae	Cheilopogon cyanopterus
Actinopteri	Beloniformes	Exocoetidae	Cheilopogon doederleinii
Actinopteri	Beloniformes	Exocoetidae	Cheilopogon dorsomacula
Actinopteri	Beloniformes	Exocoetidae	Cheilopogon exsiliens
Actinopteri	Beloniformes	Exocoetidae	Cheilopogon furcatus
Actinopteri	Beloniformes	Exocoetidae	Cheilopogon heterurus
Actinopteri	Beloniformes	Exocoetidae	Cheilopogon intermedius
Actinopteri	Beloniformes	Exocoetidae	Cheilopogon katoptron
Actinopteri	Beloniformes	Exocoetidae	Cheilopogon melanurus
Actinopteri	Beloniformes	Exocoetidae	Cheilopogon nigricans
Actinopteri	Beloniformes	Exocoetidae	Cheilopogon pinnatibarbatus
Actinopteri	Beloniformes	Exocoetidae	Cheilopogon pitcairnensis
Actinopteri	Beloniformes	Exocoetidae	Cheilopogon spilonotopterus
Actinopteri	Beloniformes	Exocoetidae	Cheilopogon suttoni
Actinopteri	Beloniformes	Exocoetidae	Cheilopogon unicolor
Actinopteri	Beloniformes	Exocoetidae	Cypselurus angusticeps
Actinopteri	Beloniformes	Exocoetidae	Cypselurus callopterus
Actinopteri	Beloniformes	Exocoetidae	Cypselurus hiraii
Actinopteri	Beloniformes	Exocoetidae	Cypselurus naresii
Actinopteri	Beloniformes	Exocoetidae	Cypselurus oligolepis
Actinopteri	Beloniformes	Exocoetidae	Cypselurus opisthopus
Actinopteri	Beloniformes	Exocoetidae	Cypselurus poecilopterus
Actinopteri	Beloniformes	Exocoetidae	Cypselurus starksi
Actinopteri	Beloniformes	Exocoetidae	Exocoetus monocirrhus
Actinopteri	Beloniformes	Exocoetidae	Exocoetus obtusirostris
Actinopteri	Beloniformes	Exocoetidae	Exocoetus volitans
Actinopteri	Beloniformes	Exocoetidae	Fodiator acutus
Actinopteri	Beloniformes	Exocoetidae	Hirundichthys affinis
Actinopteri	Beloniformes	Exocoetidae	Hirundichthys coromandelensis
Actinopteri	Beloniformes	Exocoetidae	Hirundichthys marginatus
Actinopteri	Beloniformes	Exocoetidae	Hirundichthys oxycephalus
Actinopteri	Beloniformes	Exocoetidae	Hirundichthys rondeletii
Actinopteri	Beloniformes	Exocoetidae	Hirundichthys rufipinnis
Actinopteri	Beloniformes	Exocoetidae	Hirundichthys speculiger
Actinopteri	Beloniformes	Exocoetidae	Parexocoetus brachypterus
Actinopteri	Beloniformes	Exocoetidae	Parexocoetus mento
Actinopteri	Beloniformes	Exocoetidae	Prognichthys brevipinnis
Actinopteri	Beloniformes	Exocoetidae	Prognichthys glaphyrae
Actinopteri	Beloniformes	Exocoetidae	Prognichthys occidentalis
Actinopteri	Beloniformes	Exocoetidae	Prognichthys sealei
Actinopteri	Beloniformes	Exocoetidae	Prognichthys tringa
Actinopteri	Beloniformes	Hemiramphidae	Arrhamphus sclerolepis
Actinopteri	Beloniformes	Hemiramphidae	Chriodorus atherinoides
Actinopteri	Beloniformes	Hemiramphidae	Euleptorhamphus viridis
Actinopteri	Beloniformes	Hemiramphidae	Hemiramphus archipelagicus
Actinopteri	Beloniformes	Hemiramphidae	Hemiramphus balao
Actinopteri	Beloniformes	Hemiramphidae	Hemiramphus brasiliensis
Actinopteri	Beloniformes	Hemiramphidae	Hemiramphus convexus
Actinopteri	Beloniformes	Hemiramphidae	Hemiramphus depauperatus
Actinopteri	Beloniformes	Hemiramphidae	Hemiramphus far
Actinopteri	Beloniformes	Hemiramphidae	Hemiramphus lutkei
Actinopteri	Beloniformes	Hemiramphidae	Hemiramphus marginatus
Actinopteri	Beloniformes	Hemiramphidae	Hemiramphus robustus
Actinopteri	Beloniformes	Hemiramphidae	Hemiramphus saltator
Actinopteri	Beloniformes	Hemiramphidae	Hyporhamphus acutus
Actinopteri	Beloniformes	Hemiramphidae	Hyporhamphus affinis
Actinopteri	Beloniformes	Hemiramphidae	Hyporhamphus australis
Actinopteri	Beloniformes	Hemiramphidae	Hyporhamphus capensis
Actinopteri	Beloniformes	Hemiramphidae	Hyporhamphus dussumieri
Actinopteri	Beloniformes	Hemiramphidae	Hyporhamphus ihi
Actinopteri	Beloniformes	Hemiramphidae	Hyporhamphus intermedius
Actinopteri	Beloniformes	Hemiramphidae	Hyporhamphus limbatus
Actinopteri	Beloniformes	Hemiramphidae	Hyporhamphus meeki
Actinopteri	Beloniformes	Hemiramphidae	Hyporhamphus melanochir
Actinopteri	Beloniformes	Hemiramphidae	Hyporhamphus melanopterus
Actinopteri	Beloniformes	Hemiramphidae	Hyporhamphus naos
Actinopteri	Beloniformes	Hemiramphidae	Hyporhamphus neglectus
Actinopteri	Beloniformes	Hemiramphidae	Hyporhamphus paucirastris
Actinopteri	Beloniformes	Hemiramphidae	Hyporhamphus quoyi
Actinopteri	Beloniformes	Hemiramphidae	Hyporhamphus regularis
Actinopteri	Beloniformes	Hemiramphidae	Hyporhamphus sajori
Actinopteri	Beloniformes	Hemiramphidae	Hyporhamphus sindensis
Actinopteri	Beloniformes	Hemiramphidae	Hyporhamphus unifasciatus
Actinopteri	Beloniformes	Hemiramphidae	Hyporhamphus xanthopterus
Actinopteri	Beloniformes	Hemiramphidae	Hyporhamphus yuri
Actinopteri	Beloniformes	Hemiramphidae	Oxyporhamphus micropterus
Actinopteri	Beloniformes	Hemiramphidae	Oxyporhamphus similis
Actinopteri	Beloniformes	Hemiramphidae	Rhynchorhamphus georgii
Actinopteri	Beloniformes	Hemiramphidae	Rhynchorhamphus malabaricus
Actinopteri	Beloniformes	Zenarchopteridae	Dermogenys bispina
Actinopteri	Beloniformes	Zenarchopteridae	Dermogenys burmanica
Actinopteri	Beloniformes	Zenarchopteridae	Dermogenys collettei
Actinopteri	Beloniformes	Zenarchopteridae	Dermogenys pusilla
Actinopteri	Beloniformes	Zenarchopteridae	Dermogenys siamensis
Actinopteri	Beloniformes	Zenarchopteridae	Dermogenys sumatrana
Actinopteri	Beloniformes	Zenarchopteridae	Hemirhamphodon byssus
Actinopteri	Beloniformes	Zenarchopteridae	Hemirhamphodon kuekenthali
Actinopteri	Beloniformes	Zenarchopteridae	Hemirhamphodon pogonognathus
Actinopteri	Beloniformes	Zenarchopteridae	Hemirhamphodon tengah
Actinopteri	Beloniformes	Zenarchopteridae	Nomorhamphus liemi
Actinopteri	Beloniformes	Zenarchopteridae	Nomorhamphus ravnaki
Actinopteri	Beloniformes	Zenarchopteridae	Nomorhamphus weberi
Actinopteri	Beloniformes	Zenarchopteridae	Zenarchopterus buffonis
Actinopteri	Beloniformes	Zenarchopteridae	Zenarchopterus dispar
Actinopteri	Beloniformes	Zenarchopteridae	Zenarchopterus dunckeri
Actinopteri	Beloniformes	Zenarchopteridae	Zenarchopterus ectuntio
Actinopteri	Beloniformes	Zenarchopteridae	Zenarchopterus philippinus
Actinopteri	Beryciformes	Barbourisiidae	Barbourisia rufa
Actinopteri	Beryciformes	Berycidae	Beryx decadactylus
Actinopteri	Beryciformes	Berycidae	Beryx mollis
Actinopteri	Beryciformes	Berycidae	Beryx splendens
Actinopteri	Beryciformes	Berycidae	Centroberyx affinis
Actinopteri	Beryciformes	Berycidae	Centroberyx australis
Actinopteri	Beryciformes	Berycidae	Centroberyx druzhinini
Actinopteri	Beryciformes	Berycidae	Centroberyx gerrardi
Actinopteri	Beryciformes	Berycidae	Centroberyx lineatus
Actinopteri	Beryciformes	Berycidae	Centroberyx rubricaudus
Actinopteri	Beryciformes	Berycidae	Centroberyx spinosus
Actinopteri	Beryciformes	Cetomimidae	Ataxolepis apus
Actinopteri	Beryciformes	Cetomimidae	Cetostoma regani
Actinopteri	Beryciformes	Cetomimidae	Danacetichthys galathenus
Actinopteri	Beryciformes	Cetomimidae	Ditropichthys storeri
Actinopteri	Beryciformes	Cetomimidae	Eutaeniophorus festivus
Actinopteri	Beryciformes	Cetomimidae	Gyrinomimus grahami
Actinopteri	Beryciformes	Cetomimidae	Gyrinomimus myersi
Actinopteri	Beryciformes	Cetomimidae	Parataeniophorus brevis
Actinopteri	Beryciformes	Cetomimidae	Parataeniophorus gulosus
Actinopteri	Beryciformes	Cetomimidae	Procetichthys kreffti
Actinopteri	Beryciformes	Melamphaidae	Melamphaes acanthomus
Actinopteri	Beryciformes	Melamphaidae	Melamphaes laeviceps
Actinopteri	Beryciformes	Melamphaidae	Melamphaes lugubris
Actinopteri	Beryciformes	Melamphaidae	Melamphaes microps
Actinopteri	Beryciformes	Melamphaidae	Melamphaes parvus
Actinopteri	Beryciformes	Melamphaidae	Melamphaes polylepis
Actinopteri	Beryciformes	Melamphaidae	Melamphaes simus
Actinopteri	Beryciformes	Melamphaidae	Melamphaes suborbitalis
Actinopteri	Beryciformes	Melamphaidae	Melamphaes typhlops
Actinopteri	Beryciformes	Melamphaidae	Poromitra atlantica
Actinopteri	Beryciformes	Melamphaidae	Poromitra capito
Actinopteri	Beryciformes	Melamphaidae	Poromitra crassiceps
Actinopteri	Beryciformes	Melamphaidae	Poromitra cristiceps
Actinopteri	Beryciformes	Melamphaidae	Poromitra curilensis
Actinopteri	Beryciformes	Melamphaidae	Poromitra megalops
Actinopteri	Beryciformes	Melamphaidae	Poromitra oscitans
Actinopteri	Beryciformes	Melamphaidae	Scopeloberyx opisthopterus
Actinopteri	Beryciformes	Melamphaidae	Scopeloberyx robustus
Actinopteri	Beryciformes	Melamphaidae	Scopelogadus beanii
Actinopteri	Beryciformes	Melamphaidae	Scopelogadus bispinosus
Actinopteri	Beryciformes	Melamphaidae	Scopelogadus mizolepis
Actinopteri	Beryciformes	Rondeletiidae	Rondeletia loricata
Actinopteri	Beryciformes	Stephanoberycidae	Acanthochaenus luetkenii
Actinopteri	Beryciformes	Stephanoberycidae	Malacosarcus macrostoma
Actinopteri	Blenniiformes	Blenniidae	Adelotremus deloachi
Actinopteri	Blenniiformes	Blenniidae	Aidablennius sphynx
Actinopteri	Blenniiformes	Blenniidae	Alloblennius pictus
Actinopteri	Blenniiformes	Blenniidae	Alticus anjouanae
Actinopteri	Blenniiformes	Blenniidae	Alticus arnoldorum
Actinopteri	Blenniiformes	Blenniidae	Alticus kirkii
Actinopteri	Blenniiformes	Blenniidae	Alticus monochrus
Actinopteri	Blenniiformes	Blenniidae	Alticus montanoi
Actinopteri	Blenniiformes	Blenniidae	Alticus orientalis
Actinopteri	Blenniiformes	Blenniidae	Alticus saliens
Actinopteri	Blenniiformes	Blenniidae	Alticus simplicirrus
Actinopteri	Blenniiformes	Blenniidae	Andamia reyi
Actinopteri	Blenniiformes	Blenniidae	Andamia tetradactylus
Actinopteri	Blenniiformes	Blenniidae	Antennablennius bifilum
Actinopteri	Blenniiformes	Blenniidae	Aspidontus dussumieri
Actinopteri	Blenniiformes	Blenniidae	Aspidontus taeniatus
Actinopteri	Blenniiformes	Blenniidae	Atrosalarias fuscus
Actinopteri	Blenniiformes	Blenniidae	Atrosalarias holomelas
Actinopteri	Blenniiformes	Blenniidae	Atrosalarias hosokawai
Actinopteri	Blenniiformes	Blenniidae	Blenniella bilitonensis
Actinopteri	Blenniiformes	Blenniidae	Blenniella caudolineata
Actinopteri	Blenniiformes	Blenniidae	Blenniella chrysospilos
Actinopteri	Blenniiformes	Blenniidae	Blenniella cyanostigma
Actinopteri	Blenniiformes	Blenniidae	Blenniella gibbifrons
Actinopteri	Blenniiformes	Blenniidae	Blenniella paula
Actinopteri	Blenniiformes	Blenniidae	Blenniella periophthalmus
Actinopteri	Blenniiformes	Blenniidae	Blennius ocellaris
Actinopteri	Blenniiformes	Blenniidae	Chasmodes bosquianus
Actinopteri	Blenniiformes	Blenniidae	Chasmodes saburrae
Actinopteri	Blenniiformes	Blenniidae	Cirripectes alboapicalis
Actinopteri	Blenniiformes	Blenniidae	Cirripectes auritus
Actinopteri	Blenniiformes	Blenniidae	Cirripectes castaneus
Actinopteri	Blenniiformes	Blenniidae	Cirripectes filamentosus
Actinopteri	Blenniiformes	Blenniidae	Cirripectes fuscoguttatus
Actinopteri	Blenniiformes	Blenniidae	Cirripectes heemstraorum
Actinopteri	Blenniiformes	Blenniidae	Cirripectes imitator
Actinopteri	Blenniiformes	Blenniidae	Cirripectes jenningsi
Actinopteri	Blenniiformes	Blenniidae	Cirripectes kuwamurai
Actinopteri	Blenniiformes	Blenniidae	Cirripectes matatakaro
Actinopteri	Blenniiformes	Blenniidae	Cirripectes obscurus
Actinopteri	Blenniiformes	Blenniidae	Cirripectes perustus
Actinopteri	Blenniiformes	Blenniidae	Cirripectes polyzona
Actinopteri	Blenniiformes	Blenniidae	Cirripectes quagga
Actinopteri	Blenniiformes	Blenniidae	Cirripectes randalli
Actinopteri	Blenniiformes	Blenniidae	Cirripectes stigmaticus
Actinopteri	Blenniiformes	Blenniidae	Cirripectes vanderbilti
Actinopteri	Blenniiformes	Blenniidae	Cirripectes variolosus
Actinopteri	Blenniiformes	Blenniidae	Coryphoblennius galerita
Actinopteri	Blenniiformes	Blenniidae	Crossosalarias macrospilus
Actinopteri	Blenniiformes	Blenniidae	Ecsenius anomalus
Actinopteri	Blenniiformes	Blenniidae	Ecsenius aroni
Actinopteri	Blenniiformes	Blenniidae	Ecsenius axelrodi
Actinopteri	Blenniiformes	Blenniidae	Ecsenius bicolor
Actinopteri	Blenniiformes	Blenniidae	Ecsenius dentex
Actinopteri	Blenniiformes	Blenniidae	Ecsenius frontalis
Actinopteri	Blenniiformes	Blenniidae	Ecsenius gravieri
Actinopteri	Blenniiformes	Blenniidae	Ecsenius isos
Actinopteri	Blenniiformes	Blenniidae	Ecsenius lineatus
Actinopteri	Blenniiformes	Blenniidae	Ecsenius lividanalis
Actinopteri	Blenniiformes	Blenniidae	Ecsenius mandibularis
Actinopteri	Blenniiformes	Blenniidae	Ecsenius midas
Actinopteri	Blenniiformes	Blenniidae	Ecsenius minutus
Actinopteri	Blenniiformes	Blenniidae	Ecsenius monoculus
Actinopteri	Blenniiformes	Blenniidae	Ecsenius nalolo
Actinopteri	Blenniiformes	Blenniidae	Ecsenius namiyei
Actinopteri	Blenniiformes	Blenniidae	Ecsenius oculus
Actinopteri	Blenniiformes	Blenniidae	Ecsenius opsifrontalis
Actinopteri	Blenniiformes	Blenniidae	Ecsenius pulcher
Actinopteri	Blenniiformes	Blenniidae	Ecsenius springeri
Actinopteri	Blenniiformes	Blenniidae	Ecsenius stictus
Actinopteri	Blenniiformes	Blenniidae	Ecsenius yaeyamaensis
Actinopteri	Blenniiformes	Blenniidae	Enchelyurus ater
Actinopteri	Blenniiformes	Blenniidae	Enchelyurus flavipes
Actinopteri	Blenniiformes	Blenniidae	Enchelyurus kraussii
Actinopteri	Blenniiformes	Blenniidae	Entomacrodus cadenati
Actinopteri	Blenniiformes	Blenniidae	Entomacrodus caudofasciatus
Actinopteri	Blenniiformes	Blenniidae	Entomacrodus chiostictus
Actinopteri	Blenniiformes	Blenniidae	Entomacrodus corneliae
Actinopteri	Blenniiformes	Blenniidae	Entomacrodus cymatobiotus
Actinopteri	Blenniiformes	Blenniidae	Entomacrodus decussatus
Actinopteri	Blenniiformes	Blenniidae	Entomacrodus epalzeocheilos
Actinopteri	Blenniiformes	Blenniidae	Entomacrodus macrospilus
Actinopteri	Blenniiformes	Blenniidae	Entomacrodus nigricans
Actinopteri	Blenniiformes	Blenniidae	Entomacrodus niuafoouensis
Actinopteri	Blenniiformes	Blenniidae	Entomacrodus randalli
Actinopteri	Blenniiformes	Blenniidae	Entomacrodus sealei
Actinopteri	Blenniiformes	Blenniidae	Entomacrodus stellifer
Actinopteri	Blenniiformes	Blenniidae	Entomacrodus striatus
Actinopteri	Blenniiformes	Blenniidae	Entomacrodus thalassinus
Actinopteri	Blenniiformes	Blenniidae	Entomacrodus vermiculatus
Actinopteri	Blenniiformes	Blenniidae	Entomacrodus vomerinus
Actinopteri	Blenniiformes	Blenniidae	Exallias brevis
Actinopteri	Blenniiformes	Blenniidae	Glyptoparus delicatulus
Actinopteri	Blenniiformes	Blenniidae	Hypleurochilus aequipinnis
Actinopteri	Blenniiformes	Blenniidae	Hypleurochilus bananensis
Actinopteri	Blenniiformes	Blenniidae	Hypleurochilus bermudensis
Actinopteri	Blenniiformes	Blenniidae	Hypleurochilus brasil
Actinopteri	Blenniiformes	Blenniidae	Hypleurochilus caudovittatus
Actinopteri	Blenniiformes	Blenniidae	Hypleurochilus fissicornis
Actinopteri	Blenniiformes	Blenniidae	Hypleurochilus geminatus
Actinopteri	Blenniiformes	Blenniidae	Hypleurochilus multifilis
Actinopteri	Blenniiformes	Blenniidae	Hypleurochilus pseudoaequipinnis
Actinopteri	Blenniiformes	Blenniidae	Hypleurochilus springeri
Actinopteri	Blenniiformes	Blenniidae	Hypsoblennius brevipinnis
Actinopteri	Blenniiformes	Blenniidae	Hypsoblennius caulopus
Actinopteri	Blenniiformes	Blenniidae	Hypsoblennius gentilis
Actinopteri	Blenniiformes	Blenniidae	Hypsoblennius gilberti
Actinopteri	Blenniiformes	Blenniidae	Hypsoblennius hentz
Actinopteri	Blenniiformes	Blenniidae	Hypsoblennius invemar
Actinopteri	Blenniiformes	Blenniidae	Hypsoblennius ionthas
Actinopteri	Blenniiformes	Blenniidae	Hypsoblennius jenkinsi
Actinopteri	Blenniiformes	Blenniidae	Istiblennius bellus
Actinopteri	Blenniiformes	Blenniidae	Istiblennius dussumieri
Actinopteri	Blenniiformes	Blenniidae	Istiblennius edentulus
Actinopteri	Blenniiformes	Blenniidae	Istiblennius enosimae
Actinopteri	Blenniiformes	Blenniidae	Istiblennius lineatus
Actinopteri	Blenniiformes	Blenniidae	Istiblennius pox
Actinopteri	Blenniiformes	Blenniidae	Istiblennius spilotus
Actinopteri	Blenniiformes	Blenniidae	Laiphognathus longispinis
Actinopteri	Blenniiformes	Blenniidae	Laiphognathus multimaculatus
Actinopteri	Blenniiformes	Blenniidae	Lipophrys pholis
Actinopteri	Blenniiformes	Blenniidae	Lipophrys trigloides
Actinopteri	Blenniiformes	Blenniidae	Lupinoblennius nicholsi
Actinopteri	Blenniiformes	Blenniidae	Lupinoblennius vinctus
Actinopteri	Blenniiformes	Blenniidae	Meiacanthus atrodorsalis
Actinopteri	Blenniiformes	Blenniidae	Meiacanthus ditrema
Actinopteri	Blenniiformes	Blenniidae	Meiacanthus grammistes
Actinopteri	Blenniiformes	Blenniidae	Meiacanthus kamoharai
Actinopteri	Blenniiformes	Blenniidae	Meiacanthus mossambicus
Actinopteri	Blenniiformes	Blenniidae	Meiacanthus nigrolineatus
Actinopteri	Blenniiformes	Blenniidae	Meiacanthus oualanensis
Actinopteri	Blenniiformes	Blenniidae	Meiacanthus smithi
Actinopteri	Blenniiformes	Blenniidae	Microlipophrys adriaticus
Actinopteri	Blenniiformes	Blenniidae	Microlipophrys bauchotae
Actinopteri	Blenniiformes	Blenniidae	Microlipophrys caboverdensis
Actinopteri	Blenniiformes	Blenniidae	Microlipophrys canevae
Actinopteri	Blenniiformes	Blenniidae	Microlipophrys dalmatinus
Actinopteri	Blenniiformes	Blenniidae	Microlipophrys nigriceps
Actinopteri	Blenniiformes	Blenniidae	Microlipophrys velifer
Actinopteri	Blenniiformes	Blenniidae	Mimoblennius atrocinctus
Actinopteri	Blenniiformes	Blenniidae	Nannosalarias nativitatis
Actinopteri	Blenniiformes	Blenniidae	Omobranchus anolius
Actinopteri	Blenniiformes	Blenniidae	Omobranchus banditus
Actinopteri	Blenniiformes	Blenniidae	Omobranchus elegans
Actinopteri	Blenniiformes	Blenniidae	Omobranchus elongatus
Actinopteri	Blenniiformes	Blenniidae	Omobranchus fasciolatoceps
Actinopteri	Blenniiformes	Blenniidae	Omobranchus fasciolatus
Actinopteri	Blenniiformes	Blenniidae	Omobranchus ferox
Actinopteri	Blenniiformes	Blenniidae	Omobranchus germaini
Actinopteri	Blenniiformes	Blenniidae	Omobranchus loxozonus
Actinopteri	Blenniiformes	Blenniidae	Omobranchus mekranensis
Actinopteri	Blenniiformes	Blenniidae	Omobranchus obliquus
Actinopteri	Blenniiformes	Blenniidae	Omobranchus punctatus
Actinopteri	Blenniiformes	Blenniidae	Omobranchus rotundiceps
Actinopteri	Blenniiformes	Blenniidae	Omobranchus smithi
Actinopteri	Blenniiformes	Blenniidae	Omobranchus woodi
Actinopteri	Blenniiformes	Blenniidae	Omobranchus zebra
Actinopteri	Blenniiformes	Blenniidae	Ophioblennius atlanticus
Actinopteri	Blenniiformes	Blenniidae	Ophioblennius macclurei
Actinopteri	Blenniiformes	Blenniidae	Ophioblennius steindachneri
Actinopteri	Blenniiformes	Blenniidae	Parablennius cornutus
Actinopteri	Blenniiformes	Blenniidae	Parablennius gattorugine
Actinopteri	Blenniiformes	Blenniidae	Parablennius incognitus
Actinopteri	Blenniiformes	Blenniidae	Parablennius intermedius
Actinopteri	Blenniiformes	Blenniidae	Parablennius marmoreus
Actinopteri	Blenniiformes	Blenniidae	Parablennius opercularis
Actinopteri	Blenniiformes	Blenniidae	Parablennius parvicornis
Actinopteri	Blenniiformes	Blenniidae	Parablennius pilicornis
Actinopteri	Blenniiformes	Blenniidae	Parablennius rouxi
Actinopteri	Blenniiformes	Blenniidae	Parablennius ruber
Actinopteri	Blenniiformes	Blenniidae	Parablennius salensis
Actinopteri	Blenniiformes	Blenniidae	Parablennius sanguinolentus
Actinopteri	Blenniiformes	Blenniidae	Parablennius tasmanianus
Actinopteri	Blenniiformes	Blenniidae	Parablennius tentacularis
Actinopteri	Blenniiformes	Blenniidae	Parablennius thysanius
Actinopteri	Blenniiformes	Blenniidae	Parablennius yatabei
Actinopteri	Blenniiformes	Blenniidae	Parablennius zvonimiri
Actinopteri	Blenniiformes	Blenniidae	Petroscirtes ancylodon
Actinopteri	Blenniiformes	Blenniidae	Petroscirtes breviceps
Actinopteri	Blenniiformes	Blenniidae	Petroscirtes fallax
Actinopteri	Blenniiformes	Blenniidae	Petroscirtes lupus
Actinopteri	Blenniiformes	Blenniidae	Petroscirtes mitratus
Actinopteri	Blenniiformes	Blenniidae	Petroscirtes thepassii
Actinopteri	Blenniiformes	Blenniidae	Petroscirtes variabilis
Actinopteri	Blenniiformes	Blenniidae	Petroscirtes xestus
Actinopteri	Blenniiformes	Blenniidae	Plagiotremus azaleus
Actinopteri	Blenniiformes	Blenniidae	Plagiotremus flavus
Actinopteri	Blenniiformes	Blenniidae	Plagiotremus laudandus
Actinopteri	Blenniiformes	Blenniidae	Plagiotremus phenax
Actinopteri	Blenniiformes	Blenniidae	Plagiotremus rhinorhynchos
Actinopteri	Blenniiformes	Blenniidae	Plagiotremus tapeinosoma
Actinopteri	Blenniiformes	Blenniidae	Plagiotremus townsendi
Actinopteri	Blenniiformes	Blenniidae	Praealticus caesius
Actinopteri	Blenniiformes	Blenniidae	Praealticus labrovittatus
Actinopteri	Blenniiformes	Blenniidae	Praealticus margaritarius
Actinopteri	Blenniiformes	Blenniidae	Praealticus margaritatus
Actinopteri	Blenniiformes	Blenniidae	Praealticus poptae
Actinopteri	Blenniiformes	Blenniidae	Praealticus striatus
Actinopteri	Blenniiformes	Blenniidae	Praealticus tanegasimae
Actinopteri	Blenniiformes	Blenniidae	Rhabdoblennius ellipes
Actinopteri	Blenniiformes	Blenniidae	Rhabdoblennius nitidus
Actinopteri	Blenniiformes	Blenniidae	Rhabdoblennius rhabdotrachelus
Actinopteri	Blenniiformes	Blenniidae	Rhabdoblennius snowi
Actinopteri	Blenniiformes	Blenniidae	Salaria atlantica
Actinopteri	Blenniiformes	Blenniidae	Salaria basilisca
Actinopteri	Blenniiformes	Blenniidae	Salaria economidisi
Actinopteri	Blenniiformes	Blenniidae	Salaria pavo
Actinopteri	Blenniiformes	Blenniidae	Salarias alboguttatus
Actinopteri	Blenniiformes	Blenniidae	Salarias ceramensis
Actinopteri	Blenniiformes	Blenniidae	Salarias fasciatus
Actinopteri	Blenniiformes	Blenniidae	Salarias guttatus
Actinopteri	Blenniiformes	Blenniidae	Salarias luctuosus
Actinopteri	Blenniiformes	Blenniidae	Salarias ramosus
Actinopteri	Blenniiformes	Blenniidae	Salarias segmentatus
Actinopteri	Blenniiformes	Blenniidae	Salarias sinuosus
Actinopteri	Blenniiformes	Blenniidae	Salariopsis fluviatilis
Actinopteri	Blenniiformes	Blenniidae	Scartella caboverdiana
Actinopteri	Blenniiformes	Blenniidae	Scartella cristata
Actinopteri	Blenniiformes	Blenniidae	Scartella emarginata
Actinopteri	Blenniiformes	Blenniidae	Scartella itajobi
Actinopteri	Blenniiformes	Blenniidae	Scartella poiti
Actinopteri	Blenniiformes	Blenniidae	Scartichthys gigas
Actinopteri	Blenniiformes	Blenniidae	Scartichthys variolatus
Actinopteri	Blenniiformes	Blenniidae	Scartichthys viridis
Actinopteri	Blenniiformes	Blenniidae	Stanulus seychellensis
Actinopteri	Blenniiformes	Blenniidae	Stanulus talboti
Actinopteri	Blenniiformes	Blenniidae	Xiphasia matsubarai
Actinopteri	Blenniiformes	Blenniidae	Xiphasia setifer
Actinopteri	Blenniiformes	Clinidae	Blennophis anguillaris
Actinopteri	Blenniiformes	Clinidae	Cancelloxus longior
Actinopteri	Blenniiformes	Clinidae	Clinitrachus argentatus
Actinopteri	Blenniiformes	Clinidae	Clinus acuminatus
Actinopteri	Blenniiformes	Clinidae	Clinus agilis
Actinopteri	Blenniiformes	Clinidae	Clinus arborescens
Actinopteri	Blenniiformes	Clinidae	Clinus cottoides
Actinopteri	Blenniiformes	Clinidae	Clinus heterodon
Actinopteri	Blenniiformes	Clinidae	Clinus spatulatus
Actinopteri	Blenniiformes	Clinidae	Clinus superciliosus
Actinopteri	Blenniiformes	Clinidae	Clinus venustris
Actinopteri	Blenniiformes	Clinidae	Cristiceps argyropleura
Actinopteri	Blenniiformes	Clinidae	Cristiceps aurantiacus
Actinopteri	Blenniiformes	Clinidae	Cristiceps australis
Actinopteri	Blenniiformes	Clinidae	Gibbonsia elegans
Actinopteri	Blenniiformes	Clinidae	Gibbonsia metzi
Actinopteri	Blenniiformes	Clinidae	Gibbonsia montereyensis
Actinopteri	Blenniiformes	Clinidae	Heteroclinus adelaidae
Actinopteri	Blenniiformes	Clinidae	Heteroclinus eckloniae
Actinopteri	Blenniiformes	Clinidae	Heteroclinus flavescens
Actinopteri	Blenniiformes	Clinidae	Heteroclinus heptaeolus
Actinopteri	Blenniiformes	Clinidae	Heteroclinus johnstoni
Actinopteri	Blenniiformes	Clinidae	Heteroclinus kuiteri
Actinopteri	Blenniiformes	Clinidae	Heteroclinus macrophthalmus
Actinopteri	Blenniiformes	Clinidae	Heteroclinus nasutus
Actinopteri	Blenniiformes	Clinidae	Heteroclinus perspicillatus
Actinopteri	Blenniiformes	Clinidae	Heteroclinus puellarum
Actinopteri	Blenniiformes	Clinidae	Heteroclinus roseus
Actinopteri	Blenniiformes	Clinidae	Heteroclinus sp. 'scotti'
Actinopteri	Blenniiformes	Clinidae	Heteroclinus tristis
Actinopteri	Blenniiformes	Clinidae	Heteroclinus whiteleggii
Actinopteri	Blenniiformes	Clinidae	Heteroclinus wilsoni
Actinopteri	Blenniiformes	Clinidae	Heterostichus rostratus
Actinopteri	Blenniiformes	Clinidae	Muraenoclinus dorsalis
Actinopteri	Blenniiformes	Clinidae	Myxodes cristatus
Actinopteri	Blenniiformes	Clinidae	Myxodes viridis
Actinopteri	Blenniiformes	Clinidae	Ophiclinops pardalis
Actinopteri	Blenniiformes	Clinidae	Ophiclinus antarcticus
Actinopteri	Blenniiformes	Clinidae	Ophiclinus gabrieli
Actinopteri	Blenniiformes	Clinidae	Ophiclinus gracilis
Actinopteri	Blenniiformes	Clinidae	Pavoclinus graminis
Actinopteri	Blenniiformes	Clinidae	Pavoclinus pavo
Actinopteri	Blenniiformes	Clinidae	Pavoclinus profundus
Actinopteri	Blenniiformes	Clinidae	Ribeiroclinus eigenmanni
Actinopteri	Blenniiformes	Clinidae	Springeratus xanthosoma
Actinopteri	Blenniiformes	Clinidae	Sticharium dorsale
Actinopteri	Blenniiformes	Gobiesocidae	Acyrtops amplicirrus
Actinopteri	Blenniiformes	Gobiesocidae	Acyrtops beryllinus
Actinopteri	Blenniiformes	Gobiesocidae	Acyrtus artius
Actinopteri	Blenniiformes	Gobiesocidae	Acyrtus lanthanum
Actinopteri	Blenniiformes	Gobiesocidae	Acyrtus pauciradiatus
Actinopteri	Blenniiformes	Gobiesocidae	Acyrtus rubiginosus
Actinopteri	Blenniiformes	Gobiesocidae	Alabes dorsalis
Actinopteri	Blenniiformes	Gobiesocidae	Alabes hoesei
Actinopteri	Blenniiformes	Gobiesocidae	Alabes scotti
Actinopteri	Blenniiformes	Gobiesocidae	Apletodon dentatus
Actinopteri	Blenniiformes	Gobiesocidae	Apletodon incognitus
Actinopteri	Blenniiformes	Gobiesocidae	Arcos erythrops
Actinopteri	Blenniiformes	Gobiesocidae	Arcos nudus
Actinopteri	Blenniiformes	Gobiesocidae	Aspasma minima
Actinopteri	Blenniiformes	Gobiesocidae	Aspasma ubauo
Actinopteri	Blenniiformes	Gobiesocidae	Aspasmichthys alorensis
Actinopteri	Blenniiformes	Gobiesocidae	Aspasmichthys ciconiae
Actinopteri	Blenniiformes	Gobiesocidae	Aspasmogaster costata
Actinopteri	Blenniiformes	Gobiesocidae	Aspasmogaster liorhynchus
Actinopteri	Blenniiformes	Gobiesocidae	Aspasmogaster tasmaniensis
Actinopteri	Blenniiformes	Gobiesocidae	Barryichthys hutchinsi
Actinopteri	Blenniiformes	Gobiesocidae	Chorisochismus dentex
Actinopteri	Blenniiformes	Gobiesocidae	Cochleoceps bassensis
Actinopteri	Blenniiformes	Gobiesocidae	Cochleoceps orientalis
Actinopteri	Blenniiformes	Gobiesocidae	Cochleoceps spatula
Actinopteri	Blenniiformes	Gobiesocidae	Cochleoceps viridis
Actinopteri	Blenniiformes	Gobiesocidae	Conidens laticephalus
Actinopteri	Blenniiformes	Gobiesocidae	Creocele cardinalis
Actinopteri	Blenniiformes	Gobiesocidae	Dellichthys morelandi
Actinopteri	Blenniiformes	Gobiesocidae	Dellichthys trnskii
Actinopteri	Blenniiformes	Gobiesocidae	Derilissus lombardii
Actinopteri	Blenniiformes	Gobiesocidae	Diademichthys lineatus
Actinopteri	Blenniiformes	Gobiesocidae	Diplecogaster bimaculata
Actinopteri	Blenniiformes	Gobiesocidae	Diplecogaster umutturali
Actinopteri	Blenniiformes	Gobiesocidae	Diplocrepis puniceus
Actinopteri	Blenniiformes	Gobiesocidae	Discotrema crinophila
Actinopteri	Blenniiformes	Gobiesocidae	Discotrema monogrammum
Actinopteri	Blenniiformes	Gobiesocidae	Eckloniaichthys scylliorhiniceps
Actinopteri	Blenniiformes	Gobiesocidae	Flexor incus
Actinopteri	Blenniiformes	Gobiesocidae	Gastrocyathus gracilis
Actinopteri	Blenniiformes	Gobiesocidae	Gastrocymba quadriradiata
Actinopteri	Blenniiformes	Gobiesocidae	Gastroscyphus hectoris
Actinopteri	Blenniiformes	Gobiesocidae	Gobiesox adustus
Actinopteri	Blenniiformes	Gobiesocidae	Gobiesox barbatulus
Actinopteri	Blenniiformes	Gobiesocidae	Gobiesox cephalus
Actinopteri	Blenniiformes	Gobiesocidae	Gobiesox daedaleus
Actinopteri	Blenniiformes	Gobiesocidae	Gobiesox fluviatilis
Actinopteri	Blenniiformes	Gobiesocidae	Gobiesox fulvus
Actinopteri	Blenniiformes	Gobiesocidae	Gobiesox juradoensis
Actinopteri	Blenniiformes	Gobiesocidae	Gobiesox maeandricus
Actinopteri	Blenniiformes	Gobiesocidae	Gobiesox marmoratus
Actinopteri	Blenniiformes	Gobiesocidae	Gobiesox mexicanus
Actinopteri	Blenniiformes	Gobiesocidae	Gobiesox multitentaculus
Actinopteri	Blenniiformes	Gobiesocidae	Gobiesox nigripinnis
Actinopteri	Blenniiformes	Gobiesocidae	Gobiesox pinniger
Actinopteri	Blenniiformes	Gobiesocidae	Gobiesox potamius
Actinopteri	Blenniiformes	Gobiesocidae	Gobiesox punctulatus
Actinopteri	Blenniiformes	Gobiesocidae	Gobiesox rhessodon
Actinopteri	Blenniiformes	Gobiesocidae	Gobiesox strumosus
Actinopteri	Blenniiformes	Gobiesocidae	Gouania adriatica
Actinopteri	Blenniiformes	Gobiesocidae	Gouania hofrichteri
Actinopteri	Blenniiformes	Gobiesocidae	Gouania orientalis
Actinopteri	Blenniiformes	Gobiesocidae	Gouania pigra
Actinopteri	Blenniiformes	Gobiesocidae	Gouania willdenowi
Actinopteri	Blenniiformes	Gobiesocidae	Haplocylix littoreus
Actinopteri	Blenniiformes	Gobiesocidae	Kopua japonica
Actinopteri	Blenniiformes	Gobiesocidae	Lepadichthys akiko
Actinopteri	Blenniiformes	Gobiesocidae	Lepadichthys bolini
Actinopteri	Blenniiformes	Gobiesocidae	Lepadichthys coccinotaenia
Actinopteri	Blenniiformes	Gobiesocidae	Lepadichthys erythraeus
Actinopteri	Blenniiformes	Gobiesocidae	Lepadichthys frenatus
Actinopteri	Blenniiformes	Gobiesocidae	Lepadichthys lineatus
Actinopteri	Blenniiformes	Gobiesocidae	Lepadichthys trishula
Actinopteri	Blenniiformes	Gobiesocidae	Lepadogaster candolii
Actinopteri	Blenniiformes	Gobiesocidae	Lepadogaster lepadogaster
Actinopteri	Blenniiformes	Gobiesocidae	Lepadogaster purpurea
Actinopteri	Blenniiformes	Gobiesocidae	Opeatogenys gracilis
Actinopteri	Blenniiformes	Gobiesocidae	Parvicrepis parvipinnis
Actinopteri	Blenniiformes	Gobiesocidae	Pherallodichthys meshimaensis
Actinopteri	Blenniiformes	Gobiesocidae	Pherallodiscus funebris
Actinopteri	Blenniiformes	Gobiesocidae	Pherallodus indicus
Actinopteri	Blenniiformes	Gobiesocidae	Posidonichthys hutchinsi
Actinopteri	Blenniiformes	Gobiesocidae	Protogobiesox asymmetricus
Actinopteri	Blenniiformes	Gobiesocidae	Rimicola muscarum
Actinopteri	Blenniiformes	Gobiesocidae	Sicyases sanguineus
Actinopteri	Blenniiformes	Gobiesocidae	Tomicodon absitus
Actinopteri	Blenniiformes	Gobiesocidae	Tomicodon australis
Actinopteri	Blenniiformes	Gobiesocidae	Tomicodon boehlkei
Actinopteri	Blenniiformes	Gobiesocidae	Tomicodon briggsi
Actinopteri	Blenniiformes	Gobiesocidae	Tomicodon chilensis
Actinopteri	Blenniiformes	Gobiesocidae	Tomicodon cryptus
Actinopteri	Blenniiformes	Gobiesocidae	Tomicodon humeralis
Actinopteri	Blenniiformes	Gobiesocidae	Tomicodon lavettsmithi
Actinopteri	Blenniiformes	Gobiesocidae	Tomicodon myersi
Actinopteri	Blenniiformes	Gobiesocidae	Tomicodon petersii
Actinopteri	Blenniiformes	Gobiesocidae	Tomicodon reitzae
Actinopteri	Blenniiformes	Gobiesocidae	Tomicodon zebra
Actinopteri	Blenniiformes	Gobiesocidae	Trachelochismus aestuarium
Actinopteri	Blenniiformes	Gobiesocidae	Trachelochismus melobesia
Actinopteri	Blenniiformes	Gobiesocidae	Trachelochismus pinnulatus
Actinopteri	Blenniiformes	Tripterygiidae	Axoclinus lucillae
Actinopteri	Blenniiformes	Tripterygiidae	Axoclinus multicinctus
Actinopteri	Blenniiformes	Tripterygiidae	Axoclinus nigricaudus
Actinopteri	Blenniiformes	Tripterygiidae	Axoclinus storeyae
Actinopteri	Blenniiformes	Tripterygiidae	Blennodon dorsalis
Actinopteri	Blenniiformes	Tripterygiidae	Cremnochorites capensis
Actinopteri	Blenniiformes	Tripterygiidae	Crocodilichthys gracilis
Actinopteri	Blenniiformes	Tripterygiidae	Enneanectes altivelis
Actinopteri	Blenniiformes	Tripterygiidae	Enneanectes boehlkei
Actinopteri	Blenniiformes	Tripterygiidae	Enneanectes carminalis
Actinopteri	Blenniiformes	Tripterygiidae	Enneanectes deloachorum
Actinopteri	Blenniiformes	Tripterygiidae	Enneanectes glendae
Actinopteri	Blenniiformes	Tripterygiidae	Enneanectes jordani
Actinopteri	Blenniiformes	Tripterygiidae	Enneanectes macrops
Actinopteri	Blenniiformes	Tripterygiidae	Enneanectes matador
Actinopteri	Blenniiformes	Tripterygiidae	Enneanectes pectoralis
Actinopteri	Blenniiformes	Tripterygiidae	Enneanectes reticulatus
Actinopteri	Blenniiformes	Tripterygiidae	Enneanectes wilki
Actinopteri	Blenniiformes	Tripterygiidae	Enneapterygius bahasa
Actinopteri	Blenniiformes	Tripterygiidae	Enneapterygius elegans
Actinopteri	Blenniiformes	Tripterygiidae	Enneapterygius erythrosoma
Actinopteri	Blenniiformes	Tripterygiidae	Enneapterygius etheostomus
Actinopteri	Blenniiformes	Tripterygiidae	Enneapterygius flavoccipitis
Actinopteri	Blenniiformes	Tripterygiidae	Enneapterygius fuscoventer
Actinopteri	Blenniiformes	Tripterygiidae	Enneapterygius gruschkai
Actinopteri	Blenniiformes	Tripterygiidae	Enneapterygius hemimelas
Actinopteri	Blenniiformes	Tripterygiidae	Enneapterygius kermadecensis
Actinopteri	Blenniiformes	Tripterygiidae	Enneapterygius leucopunctatus
Actinopteri	Blenniiformes	Tripterygiidae	Enneapterygius mirabilis
Actinopteri	Blenniiformes	Tripterygiidae	Enneapterygius miyakensis
Actinopteri	Blenniiformes	Tripterygiidae	Enneapterygius nigricauda
Actinopteri	Blenniiformes	Tripterygiidae	Enneapterygius philippinus
Actinopteri	Blenniiformes	Tripterygiidae	Enneapterygius phoenicosoma
Actinopteri	Blenniiformes	Tripterygiidae	Enneapterygius pusillus
Actinopteri	Blenniiformes	Tripterygiidae	Enneapterygius pyramis
Actinopteri	Blenniiformes	Tripterygiidae	Enneapterygius randalli
Actinopteri	Blenniiformes	Tripterygiidae	Enneapterygius rhabdotus
Actinopteri	Blenniiformes	Tripterygiidae	Enneapterygius rubicauda
Actinopteri	Blenniiformes	Tripterygiidae	Enneapterygius signicauda
Actinopteri	Blenniiformes	Tripterygiidae	Enneapterygius similis
Actinopteri	Blenniiformes	Tripterygiidae	Enneapterygius tutuilae
Actinopteri	Blenniiformes	Tripterygiidae	Enneapterygius unimaculatus
Actinopteri	Blenniiformes	Tripterygiidae	Enneapterygius ventermaculus
Actinopteri	Blenniiformes	Tripterygiidae	Forsterygion capito
Actinopteri	Blenniiformes	Tripterygiidae	Forsterygion flavonigrum
Actinopteri	Blenniiformes	Tripterygiidae	Forsterygion lapillum
Actinopteri	Blenniiformes	Tripterygiidae	Forsterygion nigripenne
Actinopteri	Blenniiformes	Tripterygiidae	Helcogramma albimacula
Actinopteri	Blenniiformes	Tripterygiidae	Helcogramma ellioti
Actinopteri	Blenniiformes	Tripterygiidae	Helcogramma fuscipectoris
Actinopteri	Blenniiformes	Tripterygiidae	Helcogramma fuscopinna
Actinopteri	Blenniiformes	Tripterygiidae	Helcogramma hudsoni
Actinopteri	Blenniiformes	Tripterygiidae	Helcogramma inclinata
Actinopteri	Blenniiformes	Tripterygiidae	Helcogramma maldivensis
Actinopteri	Blenniiformes	Tripterygiidae	Helcogramma nesion
Actinopteri	Blenniiformes	Tripterygiidae	Helcogramma obtusirostris
Actinopteri	Blenniiformes	Tripterygiidae	Helcogramma rharhabe
Actinopteri	Blenniiformes	Tripterygiidae	Helcogramma striata
Actinopteri	Blenniiformes	Tripterygiidae	Karalepis stewarti
Actinopteri	Blenniiformes	Tripterygiidae	Lepidonectes corallicola
Actinopteri	Blenniiformes	Tripterygiidae	Matanui bathytaton
Actinopteri	Blenniiformes	Tripterygiidae	Matanui profundum
Actinopteri	Blenniiformes	Tripterygiidae	Norfolkia brachylepis
Actinopteri	Blenniiformes	Tripterygiidae	Norfolkia thomasi
Actinopteri	Blenniiformes	Tripterygiidae	Notoclinus compressus
Actinopteri	Blenniiformes	Tripterygiidae	Springerichthys bapturus
Actinopteri	Blenniiformes	Tripterygiidae	Tripterygion delaisi
Actinopteri	Blenniiformes	Tripterygiidae	Tripterygion melanurum
Actinopteri	Blenniiformes	Tripterygiidae	Tripterygion tripteronotum
Actinopteri	Blenniiformes	Tripterygiidae	Ucla xenogrammus
Actinopteri		Callanthiidae	Callanthias australis
Actinopteri		Callanthiidae	Callanthias japonicus
Actinopteri		Callanthiidae	Callanthias legras
Actinopteri		Callanthiidae	Callanthias ruber
Actinopteri		Callanthiidae	Grammatonotus surugaensis
Actinopteri	Carangiformes	Carangidae	Alectis alexandrina
Actinopteri	Carangiformes	Carangidae	Alectis ciliaris
Actinopteri	Carangiformes	Carangidae	Alepes apercna
Actinopteri	Carangiformes	Carangidae	Alepes djedaba
Actinopteri	Carangiformes	Carangidae	Alepes kleinii
Actinopteri	Carangiformes	Carangidae	Alepes melanoptera
Actinopteri	Carangiformes	Carangidae	Alepes vari
Actinopteri	Carangiformes	Carangidae	Atropus armatus
Actinopteri	Carangiformes	Carangidae	Atropus atropos
Actinopteri	Carangiformes	Carangidae	Atropus hedlandensis
Actinopteri	Carangiformes	Carangidae	Atropus mentalis
Actinopteri	Carangiformes	Carangidae	Atule mate
Actinopteri	Carangiformes	Carangidae	Campogramma glaycos
Actinopteri	Carangiformes	Carangidae	Carangoides bartholomaei
Actinopteri	Carangiformes	Carangidae	Carangoides dinema
Actinopteri	Carangiformes	Carangidae	Carangoides equula
Actinopteri	Carangiformes	Carangidae	Carangoides humerosus
Actinopteri	Carangiformes	Carangidae	Carangoides malabaricus
Actinopteri	Carangiformes	Carangidae	Carangoides oblongus
Actinopteri	Carangiformes	Carangidae	Carangoides praeustus
Actinopteri	Carangiformes	Carangidae	Carangoides ruber
Actinopteri	Carangiformes	Carangidae	Carangoides talamparoides
Actinopteri	Carangiformes	Carangidae	Carangoides uii
Actinopteri	Carangiformes	Carangidae	Caranx bucculentus
Actinopteri	Carangiformes	Carangidae	Caranx caballus
Actinopteri	Carangiformes	Carangidae	Caranx caninus
Actinopteri	Carangiformes	Carangidae	Caranx carangus
Actinopteri	Carangiformes	Carangidae	Caranx crysos
Actinopteri	Carangiformes	Carangidae	Caranx fischeri
Actinopteri	Carangiformes	Carangidae	Caranx heberi
Actinopteri	Carangiformes	Carangidae	Caranx hippos
Actinopteri	Carangiformes	Carangidae	Caranx ignobilis
Actinopteri	Carangiformes	Carangidae	Caranx latus
Actinopteri	Carangiformes	Carangidae	Caranx lugubris
Actinopteri	Carangiformes	Carangidae	Caranx melampygus
Actinopteri	Carangiformes	Carangidae	Caranx papuensis
Actinopteri	Carangiformes	Carangidae	Caranx rhonchus
Actinopteri	Carangiformes	Carangidae	Caranx senegallus
Actinopteri	Carangiformes	Carangidae	Caranx sexfasciatus
Actinopteri	Carangiformes	Carangidae	Caranx tille
Actinopteri	Carangiformes	Carangidae	Caranx vinctus
Actinopteri	Carangiformes	Carangidae	Chloroscombrus chrysurus
Actinopteri	Carangiformes	Carangidae	Chloroscombrus orqueta
Actinopteri	Carangiformes	Carangidae	Craterognathus plagiotaenia
Actinopteri	Carangiformes	Carangidae	Decapterus akaadsi
Actinopteri	Carangiformes	Carangidae	Decapterus kurroides
Actinopteri	Carangiformes	Carangidae	Decapterus macarellus
Actinopteri	Carangiformes	Carangidae	Decapterus macrosoma
Actinopteri	Carangiformes	Carangidae	Decapterus maruadsi
Actinopteri	Carangiformes	Carangidae	Decapterus muroadsi
Actinopteri	Carangiformes	Carangidae	Decapterus punctatus
Actinopteri	Carangiformes	Carangidae	Decapterus russelli
Actinopteri	Carangiformes	Carangidae	Decapterus smithvanizi
Actinopteri	Carangiformes	Carangidae	Decapterus tabl
Actinopteri	Carangiformes	Carangidae	Elagatis bipinnulata
Actinopteri	Carangiformes	Carangidae	Ferdauia ferdau
Actinopteri	Carangiformes	Carangidae	Ferdauia orthogrammus
Actinopteri	Carangiformes	Carangidae	Flavocaranx bajad
Actinopteri	Carangiformes	Carangidae	Gnathanodon speciosus
Actinopteri	Carangiformes	Carangidae	Hemicaranx amblyrhynchus
Actinopteri	Carangiformes	Carangidae	Lichia amia
Actinopteri	Carangiformes	Carangidae	Megalaspis cordyla
Actinopteri	Carangiformes	Carangidae	Naucrates ductor
Actinopteri	Carangiformes	Carangidae	Oligoplites altus
Actinopteri	Carangiformes	Carangidae	Oligoplites saliens
Actinopteri	Carangiformes	Carangidae	Oligoplites saurus
Actinopteri	Carangiformes	Carangidae	Parastromateus niger
Actinopteri	Carangiformes	Carangidae	Parona signata
Actinopteri	Carangiformes	Carangidae	Platycaranx chrysophrys
Actinopteri	Carangiformes	Carangidae	Pseudocaranx chilensis
Actinopteri	Carangiformes	Carangidae	Pseudocaranx dentex
Actinopteri	Carangiformes	Carangidae	Pseudocaranx dinjerra
Actinopteri	Carangiformes	Carangidae	Pseudocaranx georgianus
Actinopteri	Carangiformes	Carangidae	Pseudocaranx wrighti
Actinopteri	Carangiformes	Carangidae	Scomberoides commersonnianus
Actinopteri	Carangiformes	Carangidae	Scomberoides lysan
Actinopteri	Carangiformes	Carangidae	Scomberoides tala
Actinopteri	Carangiformes	Carangidae	Scomberoides tol
Actinopteri	Carangiformes	Carangidae	Scyris indica
Actinopteri	Carangiformes	Carangidae	Selar boops
Actinopteri	Carangiformes	Carangidae	Selar crumenophthalmus
Actinopteri	Carangiformes	Carangidae	Selaroides leptolepis
Actinopteri	Carangiformes	Carangidae	Selene brevoortii
Actinopteri	Carangiformes	Carangidae	Selene brownii
Actinopteri	Carangiformes	Carangidae	Selene dorsalis
Actinopteri	Carangiformes	Carangidae	Selene peruviana
Actinopteri	Carangiformes	Carangidae	Selene setapinnis
Actinopteri	Carangiformes	Carangidae	Selene vomer
Actinopteri	Carangiformes	Carangidae	Seriola aureovittata
Actinopteri	Carangiformes	Carangidae	Seriola carpenteri
Actinopteri	Carangiformes	Carangidae	Seriola dumerili
Actinopteri	Carangiformes	Carangidae	Seriola fasciata
Actinopteri	Carangiformes	Carangidae	Seriola hippos
Actinopteri	Carangiformes	Carangidae	Seriola lalandi
Actinopteri	Carangiformes	Carangidae	Seriola quinqueradiata
Actinopteri	Carangiformes	Carangidae	Seriola rivoliana
Actinopteri	Carangiformes	Carangidae	Seriola zonata
Actinopteri	Carangiformes	Carangidae	Seriolina nigrofasciata
Actinopteri	Carangiformes	Carangidae	Trachinotus africanus
Actinopteri	Carangiformes	Carangidae	Trachinotus anak
Actinopteri	Carangiformes	Carangidae	Trachinotus baillonii
Actinopteri	Carangiformes	Carangidae	Trachinotus blochii
Actinopteri	Carangiformes	Carangidae	Trachinotus botla
Actinopteri	Carangiformes	Carangidae	Trachinotus carolinus
Actinopteri	Carangiformes	Carangidae	Trachinotus coppingeri
Actinopteri	Carangiformes	Carangidae	Trachinotus falcatus
Actinopteri	Carangiformes	Carangidae	Trachinotus goodei
Actinopteri	Carangiformes	Carangidae	Trachinotus goreensis
Actinopteri	Carangiformes	Carangidae	Trachinotus maxillosus
Actinopteri	Carangiformes	Carangidae	Trachinotus mookalee
Actinopteri	Carangiformes	Carangidae	Trachinotus ovatus
Actinopteri	Carangiformes	Carangidae	Trachinotus paitensis
Actinopteri	Carangiformes	Carangidae	Trachinotus rhodopus
Actinopteri	Carangiformes	Carangidae	Trachinotus teraia
Actinopteri	Carangiformes	Carangidae	Trachurus capensis
Actinopteri	Carangiformes	Carangidae	Trachurus declivis
Actinopteri	Carangiformes	Carangidae	Trachurus delagoa
Actinopteri	Carangiformes	Carangidae	Trachurus indicus
Actinopteri	Carangiformes	Carangidae	Trachurus japonicus
Actinopteri	Carangiformes	Carangidae	Trachurus lathami
Actinopteri	Carangiformes	Carangidae	Trachurus longimanus
Actinopteri	Carangiformes	Carangidae	Trachurus mediterraneus
Actinopteri	Carangiformes	Carangidae	Trachurus murphyi
Actinopteri	Carangiformes	Carangidae	Trachurus novaezelandiae
Actinopteri	Carangiformes	Carangidae	Trachurus picturatus
Actinopteri	Carangiformes	Carangidae	Trachurus symmetricus
Actinopteri	Carangiformes	Carangidae	Trachurus trachurus
Actinopteri	Carangiformes	Carangidae	Trachurus trecae
Actinopteri	Carangiformes	Carangidae	Turrum coeruleopinnatum
Actinopteri	Carangiformes	Carangidae	Turrum fulvoguttatum
Actinopteri	Carangiformes	Carangidae	Turrum gymnostethus
Actinopteri	Carangiformes	Carangidae	Ulua aurochs
Actinopteri	Carangiformes	Carangidae	Uraspis helvola
Actinopteri	Carangiformes	Carangidae	Uraspis secunda
Actinopteri	Carangiformes	Carangidae	Uraspis uraspis
Actinopteri	Carangiformes	Coryphaenidae	Coryphaena equiselis
Actinopteri	Carangiformes	Coryphaenidae	Coryphaena hippurus
Actinopteri	Carangiformes	Echeneidae	Echeneis naucrates
Actinopteri	Carangiformes	Echeneidae	Echeneis naucratoides
Actinopteri	Carangiformes	Echeneidae	Echeneis neucratoides
Actinopteri	Carangiformes	Echeneidae	Phtheirichthys lineatus
Actinopteri	Carangiformes	Echeneidae	Remora australis
Actinopteri	Carangiformes	Echeneidae	Remora brachyptera
Actinopteri	Carangiformes	Echeneidae	Remora osteochir
Actinopteri	Carangiformes	Echeneidae	Remora remora
Actinopteri	Carangiformes	Echeneidae	Remorina albescens
Actinopteri	Carangiformes	Rachycentridae	Rachycentron canadum
Actinopteri	Centrarchiformes	Aplodactylidae	Aplodactylus arctidens
Actinopteri	Centrarchiformes	Aplodactylidae	Aplodactylus etheridgii
Actinopteri	Centrarchiformes	Aplodactylidae	Aplodactylus punctatus
Actinopteri	Centrarchiformes	Aplodactylidae	Aplodactylus westralis
Actinopteri	Centrarchiformes	Aplodactylidae	Crinodus lophodon
Actinopteri	Centrarchiformes	Chironemidae	Chironemus bicornis
Actinopteri	Centrarchiformes	Chironemidae	Chironemus delfini
Actinopteri	Centrarchiformes	Chironemidae	Chironemus georgianus
Actinopteri	Centrarchiformes	Chironemidae	Chironemus maculosus
Actinopteri	Centrarchiformes	Chironemidae	Chironemus marmoratus
Actinopteri	Centrarchiformes	Chironemidae	Chironemus microlepis
Actinopteri	Centrarchiformes	Cirrhitidae	Amblycirrhitus bimacula
Actinopteri	Centrarchiformes	Cirrhitidae	Amblycirrhitus pinos
Actinopteri	Centrarchiformes	Cirrhitidae	Amblycirrhitus unimacula
Actinopteri	Centrarchiformes	Cirrhitidae	Cirrhitichthys aprinus
Actinopteri	Centrarchiformes	Cirrhitidae	Cirrhitichthys aureus
Actinopteri	Centrarchiformes	Cirrhitidae	Cirrhitichthys calliurus
Actinopteri	Centrarchiformes	Cirrhitidae	Cirrhitichthys falco
Actinopteri	Centrarchiformes	Cirrhitidae	Cirrhitichthys guichenoti
Actinopteri	Centrarchiformes	Cirrhitidae	Cirrhitichthys oxycephalus
Actinopteri	Centrarchiformes	Cirrhitidae	Cirrhitops fasciatus
Actinopteri	Centrarchiformes	Cirrhitidae	Cirrhitops hubbardi
Actinopteri	Centrarchiformes	Cirrhitidae	Cirrhitus pinnulatus
Actinopteri	Centrarchiformes	Cirrhitidae	Cirrhitus rivulatus
Actinopteri	Centrarchiformes	Cirrhitidae	Cirrhitus spilotoceps
Actinopteri	Centrarchiformes	Cirrhitidae	Cyprinocirrhites polyactis
Actinopteri	Centrarchiformes	Cirrhitidae	Isocirrhitus sexfasciatus
Actinopteri	Centrarchiformes	Cirrhitidae	Itycirrhitus wilhelmi
Actinopteri	Centrarchiformes	Cirrhitidae	Neocirrhites armatus
Actinopteri	Centrarchiformes	Cirrhitidae	Notocirrhitus splendens
Actinopteri	Centrarchiformes	Cirrhitidae	Oxycirrhites typus
Actinopteri	Centrarchiformes	Cirrhitidae	Paracirrhites arcatus
Actinopteri	Centrarchiformes	Cirrhitidae	Paracirrhites forsteri
Actinopteri	Centrarchiformes	Cirrhitidae	Paracirrhites hemistictus
Actinopteri	Centrarchiformes	Enoplosidae	Enoplosus armatus
Actinopteri	Centrarchiformes	Girellidae	Girella cyanea
Actinopteri	Centrarchiformes	Girellidae	Girella fimbriata
Actinopteri	Centrarchiformes	Girellidae	Girella laevifrons
Actinopteri	Centrarchiformes	Girellidae	Girella leonina
Actinopteri	Centrarchiformes	Girellidae	Girella melanichthys
Actinopteri	Centrarchiformes	Girellidae	Girella mezina
Actinopteri	Centrarchiformes	Girellidae	Girella nebulosa
Actinopteri	Centrarchiformes	Girellidae	Girella nigricans
Actinopteri	Centrarchiformes	Girellidae	Girella punctata
Actinopteri	Centrarchiformes	Girellidae	Girella simplicidens
Actinopteri	Centrarchiformes	Girellidae	Girella tricuspidata
Actinopteri	Centrarchiformes	Girellidae	Girella zebra
Actinopteri	Centrarchiformes	Girellidae	Graus nigra
Actinopteri	Centrarchiformes	Kuhliidae	Kuhlia caudavittata
Actinopteri	Centrarchiformes	Kuhliidae	Kuhlia malo
Actinopteri	Centrarchiformes	Kuhliidae	Kuhlia marginata
Actinopteri	Centrarchiformes	Kuhliidae	Kuhlia mugil
Actinopteri	Centrarchiformes	Kuhliidae	Kuhlia munda
Actinopteri	Centrarchiformes	Kuhliidae	Kuhlia nutabunda
Actinopteri	Centrarchiformes	Kuhliidae	Kuhlia petiti
Actinopteri	Centrarchiformes	Kuhliidae	Kuhlia rupestris
Actinopteri	Centrarchiformes	Kuhliidae	Kuhlia salelea
Actinopteri	Centrarchiformes	Kuhliidae	Kuhlia sandvicensis
Actinopteri	Centrarchiformes	Kuhliidae	Kuhlia sauvagii
Actinopteri	Centrarchiformes	Kuhliidae	Kuhlia xenura
Actinopteri	Centrarchiformes	Kyphosidae	Atypichthys latus
Actinopteri	Centrarchiformes	Kyphosidae	Atypichthys strigatus
Actinopteri	Centrarchiformes	Kyphosidae	Kyphosus analogus
Actinopteri	Centrarchiformes	Kyphosidae	Kyphosus azureus
Actinopteri	Centrarchiformes	Kyphosidae	Kyphosus bigibbus
Actinopteri	Centrarchiformes	Kyphosidae	Kyphosus cinerascens
Actinopteri	Centrarchiformes	Kyphosidae	Kyphosus cornelii
Actinopteri	Centrarchiformes	Kyphosidae	Kyphosus elegans
Actinopteri	Centrarchiformes	Kyphosidae	Kyphosus gladius
Actinopteri	Centrarchiformes	Kyphosidae	Kyphosus hawaiiensis
Actinopteri	Centrarchiformes	Kyphosidae	Kyphosus incisor
Actinopteri	Centrarchiformes	Kyphosidae	Kyphosus ocyurus
Actinopteri	Centrarchiformes	Kyphosidae	Kyphosus pacificus
Actinopteri	Centrarchiformes	Kyphosidae	Kyphosus sectatrix
Actinopteri	Centrarchiformes	Kyphosidae	Kyphosus sydneyanus
Actinopteri	Centrarchiformes	Kyphosidae	Kyphosus vaigiensis
Actinopteri	Centrarchiformes	Kyphosidae	Labracoglossa argenteiventris
Actinopteri	Centrarchiformes	Kyphosidae	Medialuna californiensis
Actinopteri	Centrarchiformes	Kyphosidae	Microcanthus strigatus
Actinopteri	Centrarchiformes	Kyphosidae	Neoscorpis lithophilus
Actinopteri	Centrarchiformes	Kyphosidae	Scorpis aequipinnis
Actinopteri	Centrarchiformes	Kyphosidae	Scorpis lineolata
Actinopteri	Centrarchiformes	Kyphosidae	Scorpis violacea
Actinopteri	Centrarchiformes	Kyphosidae	Tilodon sexfasciatus
Actinopteri	Centrarchiformes	Latridae	Latridopsis ciliaris
Actinopteri	Centrarchiformes	Latridae	Latridopsis forsteri
Actinopteri	Centrarchiformes	Latridae	Latris lineata
Actinopteri	Centrarchiformes	Latridae	Mendosoma lineatum
Actinopteri	Centrarchiformes	Oplegnathidae	Oplegnathus conwayi
Actinopteri	Centrarchiformes	Oplegnathidae	Oplegnathus fasciatus
Actinopteri	Centrarchiformes	Oplegnathidae	Oplegnathus insignis
Actinopteri	Centrarchiformes	Oplegnathidae	Oplegnathus peaolopesi
Actinopteri	Centrarchiformes	Oplegnathidae	Oplegnathus punctatus
Actinopteri	Centrarchiformes	Oplegnathidae	Oplegnathus robinsoni
Actinopteri	Centrarchiformes	Oplegnathidae	Oplegnathus woodwardi
Actinopteri	Centrarchiformes		Percalates colonorum
Actinopteri	Centrarchiformes		Percalates novemaculeata
Actinopteri	Centrarchiformes	Percichthyidae	Bostockia porosa
Actinopteri	Centrarchiformes	Percichthyidae	Gadopsis bispinosus
Actinopteri	Centrarchiformes	Percichthyidae	Gadopsis marmoratus
Actinopteri	Centrarchiformes	Percichthyidae	Maccullochella ikei
Actinopteri	Centrarchiformes	Percichthyidae	Maccullochella macquariensis
Actinopteri	Centrarchiformes	Percichthyidae	Maccullochella mariensis
Actinopteri	Centrarchiformes	Percichthyidae	Maccullochella peelii
Actinopteri	Centrarchiformes	Percichthyidae	Macquaria ambigua
Actinopteri	Centrarchiformes	Percichthyidae	Macquaria australasica
Actinopteri	Centrarchiformes	Percichthyidae	Macquaria wujalwujalensis
Actinopteri	Centrarchiformes	Percichthyidae	Nannatherina balstoni
Actinopteri	Centrarchiformes	Percichthyidae	Nannoperca australis
Actinopteri	Centrarchiformes	Percichthyidae	Nannoperca obscura
Actinopteri	Centrarchiformes	Percichthyidae	Nannoperca oxleyana
Actinopteri	Centrarchiformes	Percichthyidae	Nannoperca pygmaea
Actinopteri	Centrarchiformes	Percichthyidae	Nannoperca variegata
Actinopteri	Centrarchiformes	Percichthyidae	Nannoperca vittata
Actinopteri	Centrarchiformes	Percichthyidae	Percichthys trucha
Actinopteri	Centrarchiformes	Percichthyidae	Percilia irwini
Actinopteri	Centrarchiformes	Terapontidae	Amniataba caudavittata
Actinopteri	Centrarchiformes	Terapontidae	Amniataba percoides
Actinopteri	Centrarchiformes	Terapontidae	Bidyanus bidyanus
Actinopteri	Centrarchiformes	Terapontidae	Bidyanus welchi
Actinopteri	Centrarchiformes	Terapontidae	Hephaestus carbo
Actinopteri	Centrarchiformes	Terapontidae	Hephaestus fuliginosus
Actinopteri	Centrarchiformes	Terapontidae	Hephaestus habbemai
Actinopteri	Centrarchiformes	Terapontidae	Hephaestus jenkinsi
Actinopteri	Centrarchiformes	Terapontidae	Hephaestus roemeri
Actinopteri	Centrarchiformes	Terapontidae	Hephaestus tulliensis
Actinopteri	Centrarchiformes	Terapontidae	Leiopotherapon aheneus
Actinopteri	Centrarchiformes	Terapontidae	Leiopotherapon plumbeus
Actinopteri	Centrarchiformes	Terapontidae	Leiopotherapon unicolor
Actinopteri	Centrarchiformes	Terapontidae	Mesopristes argenteus
Actinopteri	Centrarchiformes	Terapontidae	Mesopristes cancellatus
Actinopteri	Centrarchiformes	Terapontidae	Mesopristes iravi
Actinopteri	Centrarchiformes	Terapontidae	Pelates octolineatus
Actinopteri	Centrarchiformes	Terapontidae	Pelates quadrilineatus
Actinopteri	Centrarchiformes	Terapontidae	Pelates sexlineatus
Actinopteri	Centrarchiformes	Terapontidae	Pingalla lorentzi
Actinopteri	Centrarchiformes	Terapontidae	Rhynchopelates oxyrhynchus
[truncated: 9,422 more rows]

## Sheet: Table S2
Table S2: 12S, 16S, and COI primer pairs, their sequences, and the length ranges of the simulated PCR products
Primer name	Shorthand	Forward sequence	Reverse sequence	Citation	Shortest simulated PCR product length (bp)	Longest simulated PCR product length (bp)	Average simulated PCR product length (bp)
Miya 12S	12S_Miya	GTCGGTAAAACTCGTGCCAGC	CATAGTGGGGTATCTAATCCCAGTTTG	(Miya et al., 2015)	164	191	172
Berry 16S	16S_Berry	GACCCTATGGAGCTTTAGAC	CGCTGTTATCCCTADRGTAACT	(Berry et al., 2017)	149	249	202
Leray COI	COI_Leray	GGWACWGGWTGAACWGTWTAYCCYCC	TAIACYTCIGGRTGICCRAARAAYCA	(Leray et al., 2013)	310	313	313

## Sheet: Table S3
Table S3: GenBank IDs of Lutjanidae mitogenomes used for simulated reads
GenBank ID	NCBI Taxonomy ID	Full Name
OP179303	398258	Pristipomoides filamentosus mitochondrion, complete genome
OP179302	1459836	Pristipomoides argyrogrammicus mitochondrion, complete genome
OQ581451	443712	Pristipomoides sieboldii mitochondrion, complete genome
OQ581450	1156133	Pristipomoides auricilla mitochondrion, complete genome
OQ581449	1508078	Pristipomoides zonatus mitochondrion, complete genome
NC_063973	443676	Aphareus rutilans mitochondrion, complete genome
NC_057609	211833	Lutjanus stellatus mitochondrion, complete genome
NC_056806	425378	Lutjanus ophuysenii mitochondrion, complete genome
NC_044104	396785	Lutjanus carponotatus mitochondrion, complete genome
NC_043916	260525	Lutjanus fulviflamma mitochondrion, complete genome
NC_042930	379402	Lutjanus vitta mitochondrion, complete genome
NC_031331	211835	Lutjanus erythropterus mitochondrion, complete genome
NC_029195	119694	Caesio cuning voucher 94 mitochondrion, complete genome
NC_027950	290247	Lutjanus peru mitochondrion, complete genome
NC_024572	273455	Lutjanus johnii mitochondrion, complete genome
NC_022177	106585	Pristipomoides multidens mitochondrion, complete genome
NC_016661	211834	Lutjanus argentimaculatus mitochondrion, complete genome
NC_012737	232192	Lutjanus sebae mitochondrion, complete genome
NC_012736	218797	Lutjanus malabaricus mitochondrion, complete genome
NC_011578	396787	Lutjanus kasmira mitochondrion, complete genome
NC_011275	520515	Lutjanus bengalensis mitochondrion, complete genome
NC_010963	232193	Lutjanus russellii mitochondrion, complete genome
NC_009869	215356	Lutjanus rivulatus mitochondrion, complete genome
NC_004408	181466	Pterocaesio tile mitochondrion, complete genome
OP035211	443712	Pristipomoides sieboldii voucher USNM:403196 mitochondrion, complete genome
OP035201	398258	Pristipomoides filamentosus voucher USNM:390515 mitochondrion, complete genome
OP035125	1508078	Pristipomoides zonatus voucher USNM:403318 mitochondrion, complete genome
OP035073	1156133	Pristipomoides auricilla voucher USNM:440191 mitochondrion, complete genome
ON152703	443676	Aphareus rutilans mitochondrion, complete genome
MN398650	2703934	Lutjanus fulgens mitochondrion, complete genome
MZ042266	425378	Lutjanus ophuysenii mitochondrion, complete genome
MW485060	211833	Lutjanus stellatus mitochondrion, complete genome
LC549803	497154	Pterocaesio digramma mitochondrial DNA, complete genome
MK092066	396785	Lutjanus carponotatus mitochondrion, complete genome
MH995530	260525	Lutjanus fulviflamma mitochondrion, complete genome
MH675887	379402	Lutjanus vitta mitochondrion, complete genome

## Sheet: Table S4
Table S4: Species and species counts per simulation scenario
Query	Family	Species	Counts of genes
100 Australian species	Acanthuridae	Ctenochaetus tominiensis	1
100 Australian species	Accipitridae	Haliaeetus albicilla	1
100 Australian species	Alepocephalidae	Alepocephalus productus	1
100 Australian species	Alopiidae	Alopias pelagicus	1
100 Australian species	Anatidae	Aythya nyroca	1
100 Australian species	Anatidae	Mareca falcata	1
100 Australian species	Anguillidae	Anguilla mossambica	1
100 Australian species	Ardeidae	Ardeola bacchus	1
100 Australian species	Arhynchobatidae	Bathyraja richardsoni	1
100 Australian species	Ariidae	Arius dispar	1
100 Australian species	Balaenidae	Balaena mysticetus	1
100 Australian species	Balistidae	Odonus niger	1
100 Australian species	Blenniidae	Cirripectes castaneus	1
100 Australian species	Callionymidae	Synchiropus splendidus	1
100 Australian species	Carangidae	Seriola quinqueradiata	1
100 Australian species	Carangidae	Trachurus japonicus	1
100 Australian species	Carcharhinidae	Carcharhinus albimarginatus	1
100 Australian species	Carcharhinidae	Glyphis garricki	1
100 Australian species	Centrolophidae	Hyperoglyphe japonica	1
100 Australian species	Chaetodontidae	Chaetodon auripes	1
100 Australian species	Cheloniidae	Lepidochelys kempii	1
100 Australian species	Chimaeridae	Chimaera fulva	1
100 Australian species	Cirrhitidae	Cirrhitichthys aprinus	1
100 Australian species	Cirrhitidae	Paracirrhites arcatus	1
100 Australian species	Clupeidae	Alosa pseudoharengus	1
100 Australian species	Clupeidae	Ehirava fluviatilis	1
100 Australian species	Clupeidae	Sardinella fijiensis	1
100 Australian species	Cottidae	Cottus gulosus	1
100 Australian species	Cottidae	Myoxocephalus quadricornis	1
100 Australian species	Crocodylidae	Crocodylus acutus	1
100 Australian species	Cynoglossidae	Cynoglossus roulei	1
100 Australian species	Dasyatidae	Himantura microphthalma	1
100 Australian species	Dasyatidae	Pateobatis hortlei	1
100 Australian species	Delphinidae	Globicephala macrorhynchus	1
100 Australian species	Elapidae	Naja kaouthia	1
100 Australian species	Eleotridae	Bostrychus sinensis	1
100 Australian species	Eleotridae	Eleotris fusca	1
100 Australian species	Engraulidae	Coilia nasus	1
100 Australian species	Engraulidae	Thryssa kammalensis	1
100 Australian species	Exocoetidae	Cheilopogon agoo	1
100 Australian species	Gempylidae	Nesiarchus nasutus	1
100 Australian species	Gobiidae	Chaenogobius annularis	1
100 Australian species	Gobiidae	Lentipes armatus	1
100 Australian species	Gobiidae	Neogobius melanostomus	1
100 Australian species	Gobiidae	Periophthalmus modestus	1
100 Australian species	Gobiidae	Rhinogobius flumineus	1
100 Australian species	Gobiidae	Sicyopterus aiensis	1
100 Australian species	Gobiidae	Taenioides cirratus	1
100 Australian species	Haemulidae	Plectorhinchus vittatus	1
100 Australian species	Halosauridae	Aldrovandia oleosa	1
100 Australian species	Hemiscylliidae	Chiloscyllium punctatum	1
100 Australian species	Himantolophidae	Himantolophus groenlandicus	1
100 Australian species	Istiophoridae	Istiophorus platypterus	1
100 Australian species	Labridae	Cheilinus undulatus	1
100 Australian species	Labridae	Scarus forsteni	1
100 Australian species	Laridae	Ichthyaetus relictus	1
100 Australian species	Liparidae	Pseudoliparis swirei	1
100 Australian species	Lutjanidae	Lutjanus ophuysenii	1
100 Australian species	Lutjanidae	Pristipomoides sieboldii	1
100 Australian species	Microstomatidae	Nansenia ardesiaca	1
100 Australian species	Monacanthidae	Thamnaconus tessellatus	1
100 Australian species	Mullidae	Mulloidichthys vanicolensis	1
100 Australian species	Muraenidae	Gymnothorax niphostigmus	1
100 Australian species	Muraenidae	Rhinomuraena quaesita	1
100 Australian species	Myctophidae	Diaphus gigas	1
100 Australian species	Osteoglossidae	Scleropages formosus	1
100 Australian species	Ostraciidae	Ostracion immaculatus	1
100 Australian species	Otariidae	Zalophus wollebaeki	1
100 Australian species	Phocidae	Lobodon carcinophaga	1
100 Australian species	Phocoenidae	Phocoena phocoena	1
100 Australian species	Pleuronectidae	Platichthys stellatus	1
100 Australian species	Polyprionidae	Stereolepis doederleini	1
100 Australian species	Pomacanthidae	Centropyge interrupta	1
100 Australian species	Pomacentridae	Amphiprion frenatus	1
100 Australian species	Rajidae	Dipturus oxyrinchus	1
100 Australian species	Sciaenidae	Argyrosomus amoyensis	1
100 Australian species	Scincidae	Plestiodon egregius	1
100 Australian species	Scolopacidae	Calidris tenuirostris	1
100 Australian species	Scolopacidae	Numenius tenuirostris	1
100 Australian species	Scombridae	Auxis rochei	1
100 Australian species	Scombridae	Thunnus maccoyii	1
100 Australian species	Sebastidae	Sebastes maliger	1
100 Australian species	Serranidae	Epinephelus moara	1
100 Australian species	Sparidae	Diplodus puntazzo	1
100 Australian species	Squalidae	Squalus blainville	1
100 Australian species	Squatinidae	Squatina squatina	1
100 Australian species	Stercorariidae	Stercorarius pomarinus	1
100 Australian species	Syngnathidae	Hippocampus kuda	1
100 Australian species	Syngnathidae	Phycodurus eques	1
100 Australian species	Syngnathidae	Phyllopteryx taeniolatus	1
100 Australian species	Syngnathidae	Syngnathus californiensis	1
100 Australian species	Tetraodontidae	Arothron stellatus	1
100 Australian species	Tetraodontidae	Lagocephalus laevigatus	1
100 Australian species	Tetraodontidae	Sphoeroides parvus	1
100 Australian species	Tetraodontidae	Takifugu xanthopterus	1
100 Australian species	Trichiuridae	Trichiurus japonicus	1
100 Australian species	Triglidae	Lepidotrigla alata	1
100 Australian species	Uranoscopidae	Uranoscopus cognatus	1
100 Australian species	Zenarchopteridae	Dermogenys pusilla	1
100 Australian species	Zoarcidae	Lycenchelys kolthoffi	1
Lutjanidae	Lutjanidae	Aphareus rutilans	2
Lutjanidae	Lutjanidae	Caesio cuning	1
Lutjanidae	Lutjanidae	Lutjanus argentimaculatus	1
Lutjanidae	Lutjanidae	Lutjanus bengalensis	1
Lutjanidae	Lutjanidae	Lutjanus carponotatus	2
Lutjanidae	Lutjanidae	Lutjanus erythropterus	1
Lutjanidae	Lutjanidae	Lutjanus fulgens	1
Lutjanidae	Lutjanidae	Lutjanus fulviflamma	2
Lutjanidae	Lutjanidae	Lutjanus johnii	1
Lutjanidae	Lutjanidae	Lutjanus kasmira	1
Lutjanidae	Lutjanidae	Lutjanus malabaricus	1
Lutjanidae	Lutjanidae	Lutjanus ophuysenii	2
Lutjanidae	Lutjanidae	Lutjanus peru	1
Lutjanidae	Lutjanidae	Lutjanus rivulatus	1
Lutjanidae	Lutjanidae	Lutjanus russellii	1
Lutjanidae	Lutjanidae	Lutjanus sebae	1
Lutjanidae	Lutjanidae	Lutjanus stellatus	2
Lutjanidae	Lutjanidae	Lutjanus vitta	2
Lutjanidae	Lutjanidae	Pristipomoides argyrogrammicus	1
Lutjanidae	Lutjanidae	Pristipomoides auricilla	2
Lutjanidae	Lutjanidae	Pristipomoides filamentosus	2
Lutjanidae	Lutjanidae	Pristipomoides multidens	1
Lutjanidae	Lutjanidae	Pristipomoides sieboldii	2
Lutjanidae	Lutjanidae	Pristipomoides zonatus	2
Lutjanidae	Lutjanidae	Pterocaesio digramma	1
Lutjanidae	Lutjanidae	Pterocaesio tile	1
Wadjemup	Acanthuridae	Acanthurus thompsoni	1
Wadjemup	Acanthuridae	Acanthurus triostegus	3
Wadjemup	Alopiidae	Carcharodon carcharias	1
Wadjemup	Alopiidae	Isurus oxyrinchus	5
Wadjemup	Aracanidae	Anoplocapros lenticularis	1
Wadjemup	Belonidae	Ablennes hians	2
Wadjemup	Blenniidae	Ecsenius bicolor	1
Wadjemup	Blenniidae	Petroscirtes breviceps	1
Wadjemup	Bothidae	Lophonectes gallus	1
Wadjemup	Carangidae	Caranx ignobilis	1
Wadjemup	Carangidae	Pseudocaranx dentex	3
Wadjemup	Carangidae	Seriola dumerili	2
Wadjemup	Carangidae	Seriola lalandi	6
Wadjemup	Carcharhinidae	Carcharhinus brachyurus	2
Wadjemup	Carcharhinidae	Carcharhinus brevipinna	1
Wadjemup	Carcharhinidae	Carcharhinus falciformis	3
Wadjemup	Carcharhinidae	Carcharhinus obscurus	1
Wadjemup	Carcharhinidae	Carcharhinus plumbeus	1
Wadjemup	Carcharhinidae	Galeocerdo cuvier	2
Wadjemup	Carcharhinidae	Sphyrna lewini	3
Wadjemup	Centriscidae	Macroramphosus scolopax	1
Wadjemup	Centropomidae	Psammoperca waigiensis	1
Wadjemup	Chaetodontidae	Chaetodon auriga	2
Wadjemup	Chaetodontidae	Chaetodon speculum	2
Wadjemup	Clupeidae	Hyperlophus vittatus	1
Wadjemup	Clupeidae	Sardinops sagax	2
Wadjemup	Clupeidae	Spratelloides delicatulus	1
Wadjemup	Creediidae	Limnichthys fasciatus	1
Wadjemup	Cynoglossidae	Paraplagusia bilineata	1
Wadjemup	Dasyatidae	Bathytoshia brevicaudata	2
Wadjemup	Echeneidae	Echeneis naucrates	1
Wadjemup	Enoplosidae	Enoplosus armatus	1
Wadjemup	Fistulariidae	Fistularia commersonii	1
Wadjemup	Ginglymostomatidae	Ginglymostoma cirratum	1
Wadjemup	Istiophoridae	Tetrapturus angustirostris	2
Wadjemup	Kyphosidae	Microcanthus strigatus	1
Wadjemup	Kyphosidae	Tilodon sexfasciatus	2
Wadjemup	Labridae	Chlorurus sordidus	1
Wadjemup	Labridae	Halichoeres nigrescens	2
Wadjemup	Labridae	Hemigymnus melapterus	2
Wadjemup	Labridae	Scarus ghobban	1
Wadjemup	Labridae	Scarus schlegeli	1
Wadjemup	Labridae	Thalassoma lunare	2
Wadjemup	Lethrinidae	Lethrinus laticaudis	1
Wadjemup	Lutjanidae	Caesio cuning	1
Wadjemup	Lutjanidae	Pristipomoides multidens	1
Wadjemup	Monacanthidae	Acanthaluteres brownii	1
Wadjemup	Monacanthidae	Chaetodermis penicilligerus	1
Wadjemup	Monacanthidae	Eubalichthys mosaicus	1
Wadjemup	Monacanthidae	Meuschenia hippocrepis	1
Wadjemup	Monacanthidae	Monacanthus chinensis	1
Wadjemup	Monacanthidae	Nelusetta ayraudi	1
Wadjemup	Monacanthidae	Scobinichthys granulatus	1
Wadjemup	Mugilidae	Aldrichetta forsteri	1
Wadjemup	Mugilidae	Mugil cephalus	2
Wadjemup	Mullidae	Parupeneus chrysopleuron	2
Wadjemup	Mullidae	Parupeneus cyclostomus	1
Wadjemup	Mullidae	Parupeneus heptacantha	2
Wadjemup	Mullidae	Upeneus tragula	2
Wadjemup	Muraenidae	Gymnothorax eurostus	2
Wadjemup	Muraenidae	Gymnothorax javanicus	1
Wadjemup	Muraenidae	Gymnothorax pseudothyrsoideus	3
Wadjemup	Odontaspididae	Carcharias taurus	2
Wadjemup	Pempheridae	Pempheris schwenkii	1
Wadjemup	Plotosidae	Plotosus lineatus	1
Wadjemup	Pomacentridae	Abudefduf bengalensis	2
Wadjemup	Pomacentridae	Abudefduf vaigiensis	2
Wadjemup	Pomacentridae	Dascyllus trimaculatus	2
Wadjemup	Pomatomidae	Pomatomus saltatrix	1
Wadjemup	Rachycentridae	Rachycentron canadum	1
Wadjemup	Regalecidae	Regalecus glesne	1
Wadjemup	Scombridae	Acanthocybium solandri	2
Wadjemup	Scombridae	Auxis thazard	2
Wadjemup	Scombridae	Scomber australasicus	1
Wadjemup	Scombridae	Thunnus maccoyii	1
Wadjemup	Scorpaenidae	Pterois volitans	2
Wadjemup	Serranidae	Diploprion bifasciatum	1
Wadjemup	Serranidae	Epinephelus coioides	2
Wadjemup	Serranidae	Plectropomus areolatus	1
Wadjemup	Siganidae	Siganus fuscescens	1
Wadjemup	Solenostomidae	Solenostomus cyanopterus	2
Wadjemup	Sparidae	Rhabdosargus sarba	1
Wadjemup	Syngnathidae	Phycodurus eques	15
Wadjemup	Syngnathidae	Phyllopteryx taeniolatus	141
Wadjemup	Synodontidae	Saurida undosquamis	1
Wadjemup	Synodontidae	Synodus variegatus	1
Wadjemup	Tetraodontidae	Arothron hispidus	2
Wadjemup	Tetraodontidae	Lagocephalus lunaris	1
Wadjemup	Tetraodontidae	Lagocephalus sceleratus	2
Wadjemup	Tetraodontidae	Omegophora armilla	1
Wadjemup	Tetraodontidae	Polyspina piosae	1
Wadjemup	Tetraodontidae	Torquigener pleurogramma	1
Wadjemup	Trachipteridae	Desmodema polystictum	1
Wadjemup	Triglidae	Chelidonichthys kumu	1
Wadjemup	Veliferidae	Metavelifer multiradiatus	1
Wadjemup	Zanclidae	Zanclus cornutus	1
Wadjemup	Zeidae	Zeus faber	4

## Sheet: Table S5
Table S5: GreenGene IDs used in negative bacterial dataset
GreenGene ID	Accession Type	Accession
99481	Genbank	AY650027.1
103060	Genbank	AY622239.1
162809	Genbank	DQ816852.1
184573	Genbank	DQ806238.1
186933	Genbank	EF099014.1
195466	Genbank	DQ823821.1
207260	Genbank	EF400606.1
220507	Genbank	EF454141.2
229669	Genbank	EF573560.1
229763	Genbank	EF574136.1
242757	Genbank	EU246845.1
260137	Genbank	EU507197.1
261863	Genbank	AM930480.1
269840	Genbank	NC_010612.1
286253	Genbank	EU536652.1
300381	Genbank	EF462651.1
352008	Genbank	EU456446.1
364752	Genbank	FJ393068.1
376205	Genbank	GQ060093.1
383097	Genbank	GQ029406.1
416205	Genbank	GQ090069.1
442369	Genbank	GQ044881.1
444577	Genbank	GQ070556.1
445527	Genbank	GQ068929.1
457791	Genbank	GQ087294.1
463484	Genbank	GQ026667.1
498349	Genbank	GQ011318.1
514640	Genbank	FJ684865.1
515650	Genbank	FJ673206.1
530016	Genbank	FJ681500.1
530514	Genbank	FJ678189.1
534118	Genbank	GQ897216.1
534355	Genbank	FJ960419.1
536703	Genbank	GQ263327.1
539964	Genbank	GQ448138.1
549399	Genbank	GQ263062.1
551731	Genbank	FJ892849.1
563887	Genbank	FJ745261.1
623916	Genbank	GQ417948.1
627053	Genbank	FJ695562.1
628285	Genbank	HM812208.1
646385	Genbank	HM250338.1
659164	Genbank	HM316822.1
670168	Genbank	HM334375.1
678675	Genbank	HM264093.1
717120	Genbank	HM810001.1
730414	Genbank	GQ416474.1
745733	Genbank	HM813587.1
755060	Genbank	AB547699.1
765504	Genbank	HM839679.1
785140	Genbank	HM186879.1
798121	Genbank	HM275200.1
845592	Genbank	FJ506578.1
889132	Genbank	JF116333.1
898887	Genbank	JF011153.1
933256	Genbank	JF057809.1
936409	Genbank	JF230337.1
941845	Genbank	JF220991.1
951670	Genbank	JF222975.1
994477	Genbank	JF138505.1
1000522	Genbank	JF032031.1
1002445	Genbank	JF188436.1
1002626	Genbank	JF041253.1
1016436	Genbank	JF083720.1
1066424	Genbank	JF180896.1
1083740	Genbank	JF197120.1
1090570	Genbank	JF308484.1
1096825	Genbank	JF234425.1
1099315	Genbank	JF046216.1
1109039	Genbank	JF449448.1
1118127	Genbank	FN397526.1
1120842	Genbank	HM244935.1
1784977	Genbank	JN592465.1
2345919	Genbank	HQ739739.1
2535008	Genbank	HQ741506.1
2595144	Genbank	JN525972.1
2810676	Genbank	JQ684293.1
3534060	Genbank	JN467699.1
3553256	Genbank	HQ752817.1
3667347	Genbank	HQ750033.1
3719207	Genbank	JN528126.1
4206410	Genbank	HQ758751.1
4218319	Genbank	JQ227754.1
4327388	Genbank	JN443932.1
4340934	Genbank	JN976531.1
4346118	Genbank	JQ450868.1
4348633	Genbank	JN533878.1
4359927	Genbank	JX406190.1
4365599	Genbank	HQ791920.1
4379723	Genbank	JQ462898.1
4382818	Genbank	JQ287432.1
4390280	Genbank	JQ462029.1
4392161	Genbank	HQ810383.1
4398966	Genbank	HQ155891.1
4410161	Genbank	HQ790086.1
4411429	Genbank	JX993445.1
4422623	Genbank	JN477679.1
4423564	Genbank	HQ797765.1
4458329	Genbank	JQ723709.1
4476788	Genbank	JN484202.1

## Sheet: Table S6
Table S6: Error types across all classifiers, query datasets and subject databases
Classifier	Query	Subject	Outcome	Count	Percentage
BLAST100	100 Australian species	12S	Genus and species correct	59	90.77
BLAST100	100 Australian species	12S	Genus correct, species wrong	6	9.23
BLAST100	100 Australian species	16S	Genus and species correct	51	100
BLAST100	100 Australian species	COI	Genus and species correct	58	100
BLAST100	Lutjanidae	COI	Genus and species correct	19	100
BLAST100	Lutjanidae	12S	Genus and species correct	14	93.33
BLAST100	Lutjanidae	12S	Genus correct, species wrong	1	6.67
BLAST100	Lutjanidae	16S	Genus and species correct	9	90
BLAST100	Lutjanidae	16S	Genus correct, species wrong	1	10
BLAST100	Wadjemup	12S	Genus and species correct	57	96.61
BLAST100	Wadjemup	12S	Genus correct, species wrong	2	3.39
BLAST100	Wadjemup	16S	Genus and species correct	53	94.64
BLAST100	Wadjemup	16S	Genus correct, species wrong	2	3.57
BLAST100	Wadjemup	16S	Genus and species wrong	1	1.79
BLAST100	Wadjemup	COI	Genus and species correct	84	97.67
BLAST100	Wadjemup	COI	Genus correct, species wrong	1	1.16
BLAST100	Wadjemup	COI	Genus and species wrong	1	1.16
BLAST97	100 Australian species	12S	Genus and species correct	48	85.71
BLAST97	100 Australian species	12S	Genus correct, species wrong	6	10.71
BLAST97	100 Australian species	12S	Genus and species wrong	2	3.57
BLAST97	100 Australian species	16S	Genus and species correct	48	90.57
BLAST97	100 Australian species	16S	Genus correct, species wrong	5	9.43
BLAST97	100 Australian species	COI	Genus and species correct	50	98.04
BLAST97	100 Australian species	COI	Genus and species wrong	1	1.96
BLAST97	Lutjanidae	COI	Genus and species correct	19	95
BLAST97	Lutjanidae	COI	Genus correct, species wrong	1	5
BLAST97	Lutjanidae	12S	Genus and species correct	15	88.24
BLAST97	Lutjanidae	12S	Genus correct, species wrong	2	11.76
BLAST97	Lutjanidae	16S	Genus and species correct	9	75
BLAST97	Lutjanidae	16S	Genus correct, species wrong	2	16.67
BLAST97	Lutjanidae	16S	Genus and species wrong	1	8.33
BLAST97	Wadjemup	12S	Genus and species correct	59	88.06
BLAST97	Wadjemup	12S	Genus correct, species wrong	4	5.97
BLAST97	Wadjemup	12S	Genus and species wrong	4	5.97
BLAST97	Wadjemup	16S	Genus and species correct	62	91.18
BLAST97	Wadjemup	16S	Genus correct, species wrong	4	5.88
BLAST97	Wadjemup	16S	Genus and species wrong	2	2.94
BLAST97	Wadjemup	COI	Genus and species correct	81	97.59
BLAST97	Wadjemup	COI	Genus correct, species wrong	1	1.2
BLAST97	Wadjemup	COI	Genus and species wrong	1	1.2
CustomNBC	100 Australian species	12S	Genus and species correct	42	68.85
CustomNBC	100 Australian species	12S	Genus correct, species wrong	18	29.51
CustomNBC	100 Australian species	12S	Genus and species wrong	1	1.64
CustomNBC	100 Australian species	16S	Genus and species correct	52	83.87
CustomNBC	100 Australian species	16S	Genus correct, species wrong	7	11.29
CustomNBC	100 Australian species	16S	Genus and species wrong	3	4.84
CustomNBC	100 Australian species	COI	Genus and species correct	63	86.3
CustomNBC	100 Australian species	COI	Genus correct, species wrong	8	10.96
CustomNBC	100 Australian species	COI	Genus and species wrong	2	2.74
CustomNBC	Lutjanidae	COI	Genus and species correct	22	88
CustomNBC	Lutjanidae	COI	Genus correct, species wrong	3	12
CustomNBC	Lutjanidae	12S	Genus and species correct	12	80
CustomNBC	Lutjanidae	12S	Genus correct, species wrong	3	20
CustomNBC	Lutjanidae	16S	Genus and species correct	9	90
CustomNBC	Lutjanidae	16S	Genus correct, species wrong	1	10
CustomNBC	Wadjemup	12S	Genus and species correct	53	75.71
CustomNBC	Wadjemup	12S	Genus correct, species wrong	15	21.43
CustomNBC	Wadjemup	12S	Genus and species wrong	2	2.86
CustomNBC	Wadjemup	16S	Genus and species correct	56	76.71
CustomNBC	Wadjemup	16S	Genus correct, species wrong	12	16.44
CustomNBC	Wadjemup	16S	Genus and species wrong	5	6.85
CustomNBC	Wadjemup	COI	Genus and species correct	87	91.58
CustomNBC	Wadjemup	COI	Genus correct, species wrong	6	6.32
CustomNBC	Wadjemup	COI	Genus and species wrong	2	2.11
DADA2Spec	100 Australian species	12S	Genus and species correct	59	90.77
DADA2Spec	100 Australian species	12S	Genus correct, species wrong	6	9.23
DADA2Spec	100 Australian species	16S	Genus and species correct	50	98.04
DADA2Spec	100 Australian species	16S	Genus and species wrong	1	1.96
DADA2Spec	100 Australian species	COI	Genus and species correct	57	100
DADA2Spec	Lutjanidae	COI	Genus and species correct	19	100
DADA2Spec	Lutjanidae	12S	Genus and species correct	14	93.33
DADA2Spec	Lutjanidae	12S	Genus correct, species wrong	1	6.67
DADA2Spec	Lutjanidae	16S	Genus and species correct	9	90
DADA2Spec	Lutjanidae	16S	Genus correct, species wrong	1	10
DADA2Spec	Wadjemup	12S	Genus and species correct	57	95
DADA2Spec	Wadjemup	12S	Genus correct, species wrong	3	5
DADA2Spec	Wadjemup	16S	Genus and species correct	52	92.86
DADA2Spec	Wadjemup	16S	Genus correct, species wrong	3	5.36
DADA2Spec	Wadjemup	16S	Genus and species wrong	1	1.79
DADA2Spec	Wadjemup	COI	Genus and species correct	85	96.59
DADA2Spec	Wadjemup	COI	Genus correct, species wrong	2	2.27
DADA2Spec	Wadjemup	COI	Genus and species wrong	1	1.14
DADA2Tax	100 Australian species	12S	Genus and species correct	12	42.86
DADA2Tax	100 Australian species	12S	Genus correct, species wrong	5	17.86
DADA2Tax	100 Australian species	12S	Genus and species wrong	11	39.29
DADA2Tax	100 Australian species	16S	Genus and species correct	21	41.18
DADA2Tax	100 Australian species	16S	Genus correct, species wrong	5	9.8
DADA2Tax	100 Australian species	16S	Genus and species wrong	25	49.02
DADA2Tax	100 Australian species	COI	Genus and species correct	10	25.64
DADA2Tax	100 Australian species	COI	Genus correct, species wrong	2	5.13
DADA2Tax	100 Australian species	COI	Genus and species wrong	27	69.23
DADA2Tax	Lutjanidae	COI	Genus and species correct	5	45.45
DADA2Tax	Lutjanidae	COI	Genus correct, species wrong	2	18.18
DADA2Tax	Lutjanidae	COI	Genus and species wrong	4	36.36
DADA2Tax	Lutjanidae	12S	Genus and species correct	1	11.11
DADA2Tax	Lutjanidae	12S	Genus correct, species wrong	6	66.67
DADA2Tax	Lutjanidae	12S	Genus and species wrong	2	22.22
DADA2Tax	Lutjanidae	16S	Genus and species correct	6	85.71
DADA2Tax	Lutjanidae	16S	Genus and species wrong	1	14.29
DADA2Tax	Wadjemup	12S	Genus and species correct	7	21.88
DADA2Tax	Wadjemup	12S	Genus correct, species wrong	5	15.62
DADA2Tax	Wadjemup	12S	Genus and species wrong	20	62.5
DADA2Tax	Wadjemup	16S	Genus and species correct	8	16.67
DADA2Tax	Wadjemup	16S	Genus correct, species wrong	6	12.5
DADA2Tax	Wadjemup	16S	Genus and species wrong	34	70.83
DADA2Tax	Wadjemup	COI	Genus and species correct	10	16.67
DADA2Tax	Wadjemup	COI	Genus correct, species wrong	5	8.33
DADA2Tax	Wadjemup	COI	Genus and species wrong	45	75
Kraken2_0.0	100 Australian species	12S	Genus and species correct	54	79.41
Kraken2_0.0	100 Australian species	12S	Genus correct, species wrong	8	11.76
Kraken2_0.0	100 Australian species	12S	Genus and species wrong	6	8.82
Kraken2_0.0	100 Australian species	16S	Genus and species correct	52	77.61
Kraken2_0.0	100 Australian species	16S	Genus correct, species wrong	12	17.91
Kraken2_0.0	100 Australian species	16S	Genus and species wrong	3	4.48
Kraken2_0.0	100 Australian species	COI	Genus and species correct	52	94.55
Kraken2_0.0	100 Australian species	COI	Genus correct, species wrong	3	5.45
Kraken2_0.0	Lutjanidae	COI	Genus and species correct	18	94.74
Kraken2_0.0	Lutjanidae	COI	Genus correct, species wrong	1	5.26
Kraken2_0.0	Lutjanidae	12S	Genus and species correct	16	88.89
Kraken2_0.0	Lutjanidae	12S	Genus correct, species wrong	2	11.11
Kraken2_0.0	Lutjanidae	16S	Genus and species correct	10	45.45
Kraken2_0.0	Lutjanidae	16S	Genus correct, species wrong	8	36.36
Kraken2_0.0	Lutjanidae	16S	Genus and species wrong	4	18.18
Kraken2_0.0	Wadjemup	12S	Genus and species correct	60	83.33
Kraken2_0.0	Wadjemup	12S	Genus correct, species wrong	6	8.33
Kraken2_0.0	Wadjemup	12S	Genus and species wrong	6	8.33
Kraken2_0.0	Wadjemup	16S	Genus and species correct	70	81.4
Kraken2_0.0	Wadjemup	16S	Genus correct, species wrong	11	12.79
Kraken2_0.0	Wadjemup	16S	Genus and species wrong	5	5.81
Kraken2_0.0	Wadjemup	COI	Genus and species correct	85	97.7
Kraken2_0.0	Wadjemup	COI	Genus correct, species wrong	1	1.15
Kraken2_0.0	Wadjemup	COI	Genus and species wrong	1	1.15
Kraken2_0.05	100 Australian species	12S	Genus and species correct	51	87.93
Kraken2_0.05	100 Australian species	12S	Genus correct, species wrong	5	8.62
Kraken2_0.05	100 Australian species	12S	Genus and species wrong	2	3.45
Kraken2_0.05	100 Australian species	16S	Genus and species correct	48	78.69
Kraken2_0.05	100 Australian species	16S	Genus correct, species wrong	12	19.67
Kraken2_0.05	100 Australian species	16S	Genus and species wrong	1	1.64
Kraken2_0.05	100 Australian species	COI	Genus and species correct	44	97.78
Kraken2_0.05	100 Australian species	COI	Genus correct, species wrong	1	2.22
Kraken2_0.05	Lutjanidae	COI	Genus and species correct	15	100
Kraken2_0.05	Lutjanidae	12S	Genus and species correct	13	92.86
Kraken2_0.05	Lutjanidae	12S	Genus correct, species wrong	1	7.14
Kraken2_0.05	Lutjanidae	16S	Genus and species correct	9	56.25
Kraken2_0.05	Lutjanidae	16S	Genus correct, species wrong	4	25
Kraken2_0.05	Lutjanidae	16S	Genus and species wrong	3	18.75
Kraken2_0.05	Wadjemup	12S	Genus and species correct	57	86.36
Kraken2_0.05	Wadjemup	12S	Genus correct, species wrong	5	7.58
Kraken2_0.05	Wadjemup	12S	Genus and species wrong	4	6.06
Kraken2_0.05	Wadjemup	16S	Genus and species correct	69	86.25
Kraken2_0.05	Wadjemup	16S	Genus correct, species wrong	8	10
Kraken2_0.05	Wadjemup	16S	Genus and species wrong	3	3.75
Kraken2_0.05	Wadjemup	COI	Genus and species correct	76	100
Kraken2_0.1	100 Australian species	12S	Genus and species correct	47	90.38
Kraken2_0.1	100 Australian species	12S	Genus correct, species wrong	4	7.69
Kraken2_0.1	100 Australian species	12S	Genus and species wrong	1	1.92
Kraken2_0.1	100 Australian species	16S	Genus and species correct	45	81.82
Kraken2_0.1	100 Australian species	16S	Genus correct, species wrong	10	18.18
Kraken2_0.1	100 Australian species	COI	Genus and species correct	33	97.06
Kraken2_0.1	100 Australian species	COI	Genus correct, species wrong	1	2.94
Kraken2_0.1	Lutjanidae	COI	Genus and species correct	9	100
Kraken2_0.1	Lutjanidae	12S	Genus and species correct	9	100
Kraken2_0.1	Lutjanidae	16S	Genus and species correct	8	66.67
Kraken2_0.1	Lutjanidae	16S	Genus correct, species wrong	3	25
Kraken2_0.1	Lutjanidae	16S	Genus and species wrong	1	8.33
Kraken2_0.1	Wadjemup	12S	Genus and species correct	53	91.38
Kraken2_0.1	Wadjemup	12S	Genus correct, species wrong	2	3.45
Kraken2_0.1	Wadjemup	12S	Genus and species wrong	3	5.17
Kraken2_0.1	Wadjemup	16S	Genus and species correct	66	89.19
Kraken2_0.1	Wadjemup	16S	Genus correct, species wrong	6	8.11
Kraken2_0.1	Wadjemup	16S	Genus and species wrong	2	2.7
Kraken2_0.1	Wadjemup	COI	Genus and species correct	66	100
MMSeqs2_100	100 Australian species	12S	Genus and species correct	59	90.77
MMSeqs2_100	100 Australian species	12S	Genus correct, species wrong	6	9.23
MMSeqs2_100	100 Australian species	16S	Genus and species correct	51	100
MMSeqs2_100	100 Australian species	COI	Genus and species correct	57	100
MMSeqs2_100	Lutjanidae	COI	Genus and species correct	19	100
MMSeqs2_100	Lutjanidae	12S	Genus and species correct	14	93.33
MMSeqs2_100	Lutjanidae	12S	Genus correct, species wrong	1	6.67
MMSeqs2_100	Lutjanidae	16S	Genus and species correct	9	90
MMSeqs2_100	Lutjanidae	16S	Genus correct, species wrong	1	10
MMSeqs2_100	Wadjemup	12S	Genus and species correct	58	96.67
MMSeqs2_100	Wadjemup	12S	Genus correct, species wrong	2	3.33
MMSeqs2_100	Wadjemup	16S	Genus and species correct	54	94.74
MMSeqs2_100	Wadjemup	16S	Genus correct, species wrong	2	3.51
MMSeqs2_100	Wadjemup	16S	Genus and species wrong	1	1.75
MMSeqs2_100	Wadjemup	COI	Genus and species correct	86	97.73
MMSeqs2_100	Wadjemup	COI	Genus correct, species wrong	1	1.14
MMSeqs2_100	Wadjemup	COI	Genus and species wrong	1	1.14
MMSeqs2_97	100 Australian species	12S	Genus and species correct	59	81.94
MMSeqs2_97	100 Australian species	12S	Genus correct, species wrong	10	13.89
MMSeqs2_97	100 Australian species	12S	Genus and species wrong	3	4.17
MMSeqs2_97	100 Australian species	16S	Genus and species correct	60	92.31
MMSeqs2_97	100 Australian species	16S	Genus correct, species wrong	5	7.69
MMSeqs2_97	100 Australian species	COI	Genus and species correct	61	96.83
MMSeqs2_97	100 Australian species	COI	Genus correct, species wrong	1	1.59
MMSeqs2_97	100 Australian species	COI	Genus and species wrong	1	1.59
MMSeqs2_97	Lutjanidae	COI	Genus and species correct	20	95.24
MMSeqs2_97	Lutjanidae	COI	Genus correct, species wrong	1	4.76
MMSeqs2_97	Lutjanidae	12S	Genus and species correct	16	94.12
MMSeqs2_97	Lutjanidae	12S	Genus correct, species wrong	1	5.88
MMSeqs2_97	Lutjanidae	16S	Genus and species correct	10	71.43
MMSeqs2_97	Lutjanidae	16S	Genus correct, species wrong	3	21.43
MMSeqs2_97	Lutjanidae	16S	Genus and species wrong	1	7.14
MMSeqs2_97	Wadjemup	12S	Genus and species correct	64	90.14
MMSeqs2_97	Wadjemup	12S	Genus correct, species wrong	3	4.23
MMSeqs2_97	Wadjemup	12S	Genus and species wrong	4	5.63
MMSeqs2_97	Wadjemup	16S	Genus and species correct	69	89.61
MMSeqs2_97	Wadjemup	16S	Genus correct, species wrong	5	6.49
MMSeqs2_97	Wadjemup	16S	Genus and species wrong	3	3.9
MMSeqs2_97	Wadjemup	COI	Genus and species correct	100	98.04
MMSeqs2_97	Wadjemup	COI	Genus correct, species wrong	1	0.98
MMSeqs2_97	Wadjemup	COI	Genus and species wrong	1	0.98
Metabuli	100 Australian species	12S	Genus and species correct	56	81.16
Metabuli	100 Australian species	12S	Genus correct, species wrong	8	11.59
Metabuli	100 Australian species	12S	Genus and species wrong	5	7.25
Metabuli	100 Australian species	16S	Genus and species correct	53	74.65
Metabuli	100 Australian species	16S	Genus correct, species wrong	14	19.72
Metabuli	100 Australian species	16S	Genus and species wrong	4	5.63
Metabuli	100 Australian species	COI	Genus and species correct	24	92.31
Metabuli	100 Australian species	COI	Genus correct, species wrong	2	7.69
Metabuli	Lutjanidae	COI	Genus and species correct	9	100
Metabuli	Lutjanidae	12S	Genus and species correct	16	94.12
Metabuli	Lutjanidae	12S	Genus correct, species wrong	1	5.88
Metabuli	Lutjanidae	16S	Genus and species correct	11	45.83
Metabuli	Lutjanidae	16S	Genus correct, species wrong	10	41.67
Metabuli	Lutjanidae	16S	Genus and species wrong	3	12.5
Metabuli	Wadjemup	12S	Genus and species correct	65	85.53
Metabuli	Wadjemup	12S	Genus correct, species wrong	6	7.89
Metabuli	Wadjemup	12S	Genus and species wrong	5	6.58
Metabuli	Wadjemup	16S	Genus and species correct	69	79.31
Metabuli	Wadjemup	16S	Genus correct, species wrong	10	11.49
Metabuli	Wadjemup	16S	Genus and species wrong	8	9.2
Metabuli	Wadjemup	COI	Genus and species correct	45	95.74
Metabuli	Wadjemup	COI	Genus correct, species wrong	2	4.26
Mothur	100 Australian species	12S	Genus and species correct	41	67.21
Mothur	100 Australian species	12S	Genus correct, species wrong	15	24.59
Mothur	100 Australian species	12S	Genus and species wrong	5	8.2
Mothur	100 Australian species	16S	Genus and species correct	50	78.12
Mothur	100 Australian species	16S	Genus correct, species wrong	10	15.62
Mothur	100 Australian species	16S	Genus and species wrong	4	6.25
Mothur	100 Australian species	COI	Genus and species correct	64	86.49
Mothur	100 Australian species	COI	Genus correct, species wrong	10	13.51
Mothur	Lutjanidae	COI	Genus and species correct	22	88
Mothur	Lutjanidae	COI	Genus correct, species wrong	3	12
Mothur	Lutjanidae	12S	Genus and species correct	9	69.23
Mothur	Lutjanidae	12S	Genus correct, species wrong	4	30.77
Mothur	Lutjanidae	16S	Genus and species correct	7	50
Mothur	Lutjanidae	16S	Genus correct, species wrong	5	35.71
Mothur	Lutjanidae	16S	Genus and species wrong	2	14.29
Mothur	Wadjemup	12S	Genus and species correct	42	66.67
Mothur	Wadjemup	12S	Genus correct, species wrong	18	28.57
Mothur	Wadjemup	12S	Genus and species wrong	3	4.76
Mothur	Wadjemup	16S	Genus and species correct	61	70.93
Mothur	Wadjemup	16S	Genus correct, species wrong	19	22.09
Mothur	Wadjemup	16S	Genus and species wrong	6	6.98
Mothur	Wadjemup	COI	Genus and species correct	91	89.22
Mothur	Wadjemup	COI	Genus correct, species wrong	9	8.82
Mothur	Wadjemup	COI	Genus and species wrong	2	1.96
Qiime2	100 Australian species	12S	Genus and species correct	29	56.86
Qiime2	100 Australian species	12S	Genus correct, species wrong	16	31.37
Qiime2	100 Australian species	12S	Genus and species wrong	6	11.76
Qiime2	100 Australian species	16S	Genus and species correct	42	73.68
Qiime2	100 Australian species	16S	Genus correct, species wrong	10	17.54
Qiime2	100 Australian species	16S	Genus and species wrong	5	8.77
Qiime2	100 Australian species	COI	Genus and species correct	51	86.44
Qiime2	100 Australian species	COI	Genus correct, species wrong	7	11.86
Qiime2	100 Australian species	COI	Genus and species wrong	1	1.69
Qiime2	Lutjanidae	COI	Genus and species correct	22	91.67
Qiime2	Lutjanidae	COI	Genus correct, species wrong	2	8.33
Qiime2	Lutjanidae	12S	Genus and species correct	8	88.89
Qiime2	Lutjanidae	12S	Genus correct, species wrong	1	11.11
Qiime2	Lutjanidae	16S	Genus and species correct	6	50
Qiime2	Lutjanidae	16S	Genus correct, species wrong	6	50
Qiime2	Wadjemup	12S	Genus and species correct	31	64.58
Qiime2	Wadjemup	12S	Genus correct, species wrong	12	25
Qiime2	Wadjemup	12S	Genus and species wrong	5	10.42
Qiime2	Wadjemup	16S	Genus and species correct	56	74.67
Qiime2	Wadjemup	16S	Genus correct, species wrong	16	21.33
Qiime2	Wadjemup	16S	Genus and species wrong	3	4
Qiime2	Wadjemup	COI	Genus and species correct	89	93.68
Qiime2	Wadjemup	COI	Genus correct, species wrong	4	4.21
Qiime2	Wadjemup	COI	Genus and species wrong	2	2.11
VSEARCH	100 Australian species	12S	Genus and species correct	40	72.73
VSEARCH	100 Australian species	12S	Genus correct, species wrong	10	18.18
VSEARCH	100 Australian species	12S	Genus and species wrong	5	9.09
VSEARCH	100 Australian species	16S	Genus and species correct	43	78.18
VSEARCH	100 Australian species	16S	Genus correct, species wrong	10	18.18
VSEARCH	100 Australian species	16S	Genus and species wrong	2	3.64
VSEARCH	100 Australian species	COI	Genus and species correct	60	86.96
VSEARCH	100 Australian species	COI	Genus correct, species wrong	8	11.59
VSEARCH	100 Australian species	COI	Genus and species wrong	1	1.45
VSEARCH	Lutjanidae	COI	Genus and species correct	20	95.24
VSEARCH	Lutjanidae	COI	Genus correct, species wrong	1	4.76
VSEARCH	Lutjanidae	12S	Genus and species correct	8	66.67
VSEARCH	Lutjanidae	12S	Genus correct, species wrong	4	33.33
VSEARCH	Lutjanidae	16S	Genus and species correct	6	46.15
VSEARCH	Lutjanidae	16S	Genus correct, species wrong	6	46.15
VSEARCH	Lutjanidae	16S	Genus and species wrong	1	7.69
VSEARCH	Wadjemup	12S	Genus and species correct	52	76.47
VSEARCH	Wadjemup	12S	Genus correct, species wrong	12	17.65
VSEARCH	Wadjemup	12S	Genus and species wrong	4	5.88
VSEARCH	Wadjemup	16S	Genus and species correct	68	87.18
VSEARCH	Wadjemup	16S	Genus correct, species wrong	7	8.97
VSEARCH	Wadjemup	16S	Genus and species wrong	3	3.85
VSEARCH	Wadjemup	COI	Genus and species correct	101	92.66
VSEARCH	Wadjemup	COI	Genus correct, species wrong	6	5.5
VSEARCH	Wadjemup	COI	Genus and species wrong	2	1.83

## Sheet: Table S7
Table S7: Average accuracy, precision, F0.5, and F1 value for all classifiers across all positive query datasets (12S, 16S, COI). Highest values per measurement are in bold.
Column1	Column2	Accuracy	Column3	Column4	Precision	Column5	Column6	Recall	Column7	Column8	F1	Column9	Column10	F0.5	Column11	Column12
	Classifier	12S	16S	COI	12S	16S	COI	12S	16S	COI	12S	16S	COI	12S	16S	COI
		Miya	Berry	Leray	Miya	Berry	Leray	Miya	Berry	Leray	Miya	Berry	Leray	Miya	Berry	Leray
Sequence comparison based	BLAST100	0.61	0.46	0.75	0.94	0.95	0.99	0.63	0.46	0.73	0.75	0.61	0.84	0.85	0.78	0.93
	BLAST97	0.59	0.48	0.71	0.87	0.86	0.97	0.64	0.5	0.7	0.73	0.63	0.81	0.81	0.75	0.9
	Kraken2_0.0	0.63	0.53	0.72	0.84	0.68	0.96	0.7	0.7	0.71	0.76	0.68	0.82	0.81	0.68	0.89
	Kraken2_0.05	0.57	0.5	0.62	0.89	0.74	0.99	0.6	0.58	0.6	0.71	0.65	0.74	0.81	0.7	0.87
	Kraken2_0.1	0.49	0.47	0.48	0.94	0.79	0.99	0.49	0.51	0.44	0.64	0.62	0.61	0.79	0.71	0.79
	MMSeqs2_100	0.61	0.47	0.75	0.94	0.95	0.99	0.63	0.46	0.73	0.75	0.62	0.84	0.85	0.78	0.93
	VSEARCH	0.45	0.45	0.81	0.72	0.71	0.92	0.51	0.5	0.86	0.6	0.58	0.89	0.66	0.65	0.9
	DADA2Spec	0.61	0.46	0.74	0.93	0.94	0.99	0.63	0.46	0.73	0.75	0.61	0.89	0.85	0.77	0.92
	MMSeqs2_97	0.66	0.56	0.81	0.89	0.84	0.97	0.71	0.59	0.82	0.79	0.7	0.89	0.84	0.78	0.93
	Metabuli	0.67	0.55	0.39	0.84	0.65	0.96	0.76	0.77	0.35	0.8	0.69	0.51	0.82	0.67	0.71
Naïve Bayes Classifier based	Mothur	0.43	0.46	0.82	0.68	0.66	0.88	0.51	0.56	0.91	0.58	0.61	0.89	0.64	0.64	0.88
	CustomNBC	0.51	0.48	0.81	0.75	0.84	0.89	0.6	0.52	0.89	0.66	0.63	0.88	0.71	0.73	0.89
	DADA2Tax	0.11	0.19	0.19	0.25	0.48	0.29	0.1	0.22	0.2	0.14	0.29	0.24	0.19	0.37	0.27
	Qiime2	0.31	0.4	0.76	0.7	0.66	0.91	0.36	0.47	0.8	0.47	0.55	0.84	0.59	0.61	0.88
Median		0.58	0.47	0.745	0.855	0.765	0.965	0.615	0.505	0.73	0.72	0.62	0.84	0.81	0.705	0.89

## Sheet: Table S8
Table S8: Performance metrics for all classifiers and the 100 Australian species dataset using the 12S reference database
Classifier	Query	Subject	Accuracy	Precision	Recall	F1	F0.5
BLAST100	100 Australian species	12S	0.59596	0.907692	0.634409	0.746835	0.835694
BLAST97	100 Australian species	12S	0.484848	0.857143	0.527473	0.653061	0.761905
CustomNBC	100 Australian species	12S	0.424242	0.688525	0.525	0.595745	0.648148
DADA2Spec	100 Australian species	12S	0.59596	0.907692	0.634409	0.746835	0.835694
DADA2Tax	100 Australian species	12S	0.121212	0.428571	0.144578	0.216216	0.307692
Kraken2_0.0	100 Australian species	12S	0.545455	0.794118	0.635294	0.705882	0.756303
Kraken2_0.05	100 Australian species	12S	0.515152	0.87931	0.554348	0.68	0.787037
Kraken2_0.1	100 Australian species	12S	0.474747	0.903846	0.5	0.643836	0.778146
MMSeqs2_100	100 Australian species	12S	0.59596	0.907692	0.634409	0.746835	0.835694
MMSeqs2_97	100 Australian species	12S	0.59596	0.819444	0.686047	0.746835	0.78877
Metabuli	100 Australian species	12S	0.575758	0.780822	0.686747	0.730769	0.76
Mothur	100 Australian species	12S	0.414141	0.672131	0.518987	0.585714	0.634675
Qiime2	100 Australian species	12S	0.292929	0.568627	0.376623	0.453125	0.516014
VSEARCH	100 Australian species	12S	0.40404	0.727273	0.47619	0.57554	0.657895

## Sheet: Table S9
Table S9: Performance metrics for all classifiers and the 100 Australian species dataset using the 16S reference database
Classifier	Query	Subject	Accuracy	Precision	Recall	F1	F0.5
BLAST100	100 Australian species	16S	0.515152	1	0.515152	0.68	0.841584
BLAST97	100 Australian species	16S	0.484848	0.90566	0.510638	0.653061	0.784314
CustomNBC	100 Australian species	16S	0.525253	0.83871	0.58427	0.688742	0.771513
DADA2Spec	100 Australian species	16S	0.505051	0.980392	0.510204	0.671141	0.827815
DADA2Tax	100 Australian species	16S	0.212121	0.411765	0.304348	0.35	0.384615
Kraken2_0.0	100 Australian species	16S	0.525253	0.776119	0.619048	0.688742	0.738636
Kraken2_0.05	100 Australian species	16S	0.484848	0.786885	0.55814	0.653061	0.727273
Kraken2_0.1	100 Australian species	16S	0.454545	0.818182	0.505618	0.625	0.728155
MMSeqs2_100	100 Australian species	16S	0.515152	1	0.515152	0.68	0.841584
MMSeqs2_97	100 Australian species	16S	0.606061	0.923077	0.638298	0.754717	0.847458
Metabuli	100 Australian species	16S	0.555556	0.723684	0.705128	0.714286	0.719895
Mothur	100 Australian species	16S	0.505051	0.78125	0.588235	0.671141	0.733138
Qiime2	100 Australian species	16S	0.424242	0.736842	0.5	0.595745	0.673077
VSEARCH	100 Australian species	16S	0.434343	0.781818	0.494253	0.605634	0.700326

## Sheet: Table S10
Table S10: Performance metrics for all classifiers and the 100 Australian species dataset using the COI reference database
Classifier	Query	Subject	Accuracy	Precision	Recall	F1	F0.5
BLAST100	100 Australian species	COI	0.73	1	0.682353	0.811189	0.914826
BLAST97	100 Australian species	COI	0.65	0.980392	0.595238	0.740741	0.868056
CustomNBC	100 Australian species	COI	0.78	0.863014	0.84	0.851351	0.858311
DADA2Spec	100 Australian species	COI	0.72	1	0.670588	0.802817	0.910543
DADA2Tax	100 Australian species	COI	0.25	0.25641	0.178571	0.210526	0.235849
Kraken2_0.0	100 Australian species	COI	0.67	0.945455	0.634146	0.759124	0.860927
Kraken2_0.05	100 Australian species	COI	0.59	0.977778	0.52381	0.682171	0.833333
Kraken2_0.1	100 Australian species	COI	0.48	0.970588	0.392857	0.559322	0.75
MMSeqs2_100	100 Australian species	COI	0.72	1	0.670588	0.802817	0.910543
MMSeqs2_97	100 Australian species	COI	0.76	0.968254	0.73494	0.835616	0.910448
Metabuli	100 Australian species	COI	0.39	0.923077	0.289157	0.440367	0.641711
Mothur	100 Australian species	COI	0.79	0.864865	0.853333	0.85906	0.862534
Qiime2	100 Australian species	COI	0.6	0.864407	0.614458	0.71831	0.799373
VSEARCH	100 Australian species	COI	0.75	0.869565	0.789474	0.827586	0.852273

[truncated: 8 more sheets: Table S11, Table S12, Table S13, Table S14, Table S15, Table S16, Table S17, Table S18]
